# Supplementary material for: Comparative Analysis and Phylogenetic Relationships of Ceriops Species (Rhizophoraceae) and Avicennia lanata (Acanthaceae): Insight into the Chloroplast Genome Evolution between Middle and Seaward Zones of Mangrove Forests
Source: Biology (Basel). 2022 Feb 28;11(3):383. doi: 10.3390/biology11030383 (PMC8945693; doi:10.3390/biology11030383)
Supplement: Supplementary file 1 [file biology-11-00383-s001.zip › TableS1.xlsx]

## Sheet: TS1
Table S1. Sample locations and Illumina raw reads of four mangrove species.
Species	Sample location	Number of raw reads
Ceriops decandra	Ngao Mangrove Forest Research Centre, Ranong, Thailand	9383028
Ceriops zippeliana	International Mangrove Botanical Garden Rama IX (IMBGR9), Chanthaburi, Thailand	29299678
Ceriops tagal	Ngao Mangrove Forest Research Centre, Ranong, Thailand	22581320
Avicennia lanata	Mangrove Forest Development Station 8, Prachuap Khiri Khan, Thailand	5054484
