# Supplementary material for: Comparative Analysis and Phylogenetic Relationships of Ceriops Species (Rhizophoraceae) and Avicennia lanata (Acanthaceae): Insight into the Chloroplast Genome Evolution between Middle and Seaward Zones of Mangrove Forests
Source: Biology (Basel). 2022 Feb 28;11(3):383. doi: 10.3390/biology11030383 (PMC8945693; doi:10.3390/biology11030383)
Supplement: Supplementary file 1 [file biology-11-00383-s001.zip › TableS2.xlsx]

## Sheet: TS2
Table S2. List of chloroplast accession numbers and genes for phylogenetic analysis.
									1	2	3	4		5	6			7	8			9	10		11	12	13		14	15		16	17	18	19	20	21	22		23	24		25	26		27	28		29
Species	Thai name	Taxonomy	Clade	Order	Family	Accession number (NCBI)	Genome length (bp)	accD	atpA	atpB	atpE	atpF	atpH	atpI	ccsA	cemA	clpP	matK	ndhA	ndhB	ndhC	ndhD	ndhE	ndhF	ndhG	ndhH	ndhI	ndhJ	ndhK	petA	petB	petD	petG	petL	petN	psaA	psaB	psaC	psaI	psaJ	psbA	psbB	psbC	psbD	psbE	psbF	psbH	psbI	psbJ
Ceriops decandra		Magnoliopsida; eudicotyledons; Gunneridae; Pentapetalae; rosids; fabids; Malpighiales; Rhizophoraceae; Ceriops	Rosids	Malpighiales	Rhizophoraceae	OK272496 (in this study)	166650	√	√	√	√	√	√	√	√	√	√	√	√	√	√	√	√	√	√	√	√	√	√	√	√	√	√	√	√	√	√	√	√	√	√	√	√	√	√	√	√	√	√
Ceriops tagal		Magnoliopsida; eudicotyledons; Gunneridae; Pentapetalae; rosids; fabids; Malpighiales; Rhizophoraceae; Ceriops	Rosids	Malpighiales	Rhizophoraceae	OK258322 (in this study)	164432	√	√	√	√	√	√	√	√	√	√	√	√	√	√	√	√	√	√	√	√	√	√	√	√	√	√	√	√	√	√	√	√	√	√	√	√	√	√	√	√	√	√
Ceriops zippeliana		Magnoliopsida; eudicotyledons; Gunneridae; Pentapetalae; rosids; fabids; Malpighiales; Rhizophoraceae; Ceriops	Rosids	Malpighiales	Rhizophoraceae	OK272497 (in this study)	166083	√	√	√	√	√	√	√	√	√	√	√	√	√	√	√	√	√	√	√	√	√	√	√	√	√	√	√	√	√	√	√	√	√	√	√	√	√	√	√	√	√	√
Kandelia obavata	โกงกาง	Magnoliopsida; eudicotyledons; Gunneridae; Pentapetalae; rosids; fabids; Malpighiales; Rhizophoraceae; Kandella	Rosids	Malpighiales	Rhizophoraceae	NC_042718.1	160325	√	√	√	√	√	√	√	√	√	√	√	√	√	√	√	√	-	√	√	√	√	√	√	√	√	√	√	√	√	√	√	√	√	√	√	√	√	√	√	√	-	√
Rhizophora stylosa		Magnoliophyta; eudicotyledons; Gunneridae; Pentapetalae; rosids; fabids; Malpighiales; Rhizophoraceae; Rhizophora	Rosids	Malpighiales	Rhizophoraceae	NC_042819.1	164475	√	√	√	√	√	√	√	√	√	√	√	√	√	√	√	√	√	√	√	√	√	√	√	√	√	√	√	√	√	√	√	√	√	√	√	√	√	√	√	√	√	√
Rhizophora_mucronata	โกงกางใบใหญ่	Magnoliopsida; eudicotyledons; Gunneridae; Pentapetalae; rosids; fabids; Malpighiales; Rhizophoraceae; Rhizophora	Rosids	Malpighiales	Rhizophoraceae	MN307165.1	164638	√	√	√	√	√	√	√	√	√	√	√	√	√	√	√	√	√	√	√	√	√	√	√	√	√	√	√	√	√	√	√	√	√	√	√	√	√	√	√	√	√	√
Rhizosphora x lamarckii		Magnoliopsida; eudicotyledons; Gunneridae;Pentapetalae; rosids; fabids; Malpighiales; Rhizophoraceae; Rhizophora	Rosids	Malpighiales	Rhizophoraceae	NC_046517.1	164325	√	√	√	√	√	√	√	√	√	√	√	√	√	√	√	√	√	√	√	√	√	√	√	√	√	√	√	√	√	√	√	√	√	√	√	√	√	√	√	√	√	√
Rhizophora apiculata	โกงกางใบเล็ก	Magnoliopsida; eudicotyledons; Gunneridae;Pentapetalae; rosids; fabids; Malpighiales; Rhizophoraceae; Rhizophora	Rosids	Malpighiales	Rhizophoraceae	MW387538.1	164343	√	√	√	√	√	√	√	√	√	√	√	√	√	√	√	√	√	√	√	√	√	√	√	√	√	√	√	√	√	√	√	√	√	√	√	√	√	√	√	√	√	√
Bruguiera cylindrica		Magnoliopsida; eudicotyledons; Gunneridae; Pentapetalae; rosids; fabids; Malpighiales; Rhizophoraceae; Bruguiera	Rosids	Malpighiales	Rhizophoraceae	MW836110.1	164297	√	√	√	√	√	√	√	√	√	√	√	√	√	√	√	√	√	√	√	√	√	√	√	√	√	√	√	√	√	√	√	√	√	√	√	√	√	√	√	√	√	√
Bruguiera gymnorrhiza		Magnoliopsida; eudicotyledons; Gunneridae; Pentapetalae; rosids; fabids; Malpighiales; Rhizophoraceae; Bruguiera	Rosids	Malpighiales	Rhizophoraceae	MW836111.1	161195	√	√	√	√	√	√	√	√	√	√	√	√	√	√	√	√	√	√	√	√	√	√	√	√	√	√	√	√	√	√	√	√	√	√	√	√	√	√	√	√	√	√
Bruguiera hainesii		Magnoliopsida; eudicotyledons; Gunneridae; Pentapetalae; rosids; fabids; Malpighiales; Rhizophoraceae; Bruguiera	Rosids	Malpighiales	Rhizophoraceae	MW836112.1	164295	√	√	√	√	√	√	√	√	√	√	√	√	√	√	√	√	√	√	√	√	√	√	√	√	√	√	√	√	√	√	√	√	√	√	√	√	√	√	√	√	√	√
Bruguiera parviflora	ถั่วดำ	Magnoliopsida; eudicotyledons; Gunneridae; Pentapetalae; rosids; fabids; Malpighiales; Rhizophoraceae; Bruguiera	Rosids	Malpighiales	Rhizophoraceae	MW836113.1	163228	√	√	√	√	√	√	√	√	√	√	√	√	√	√	√	√	√	√	√	√	√	√	√	√	√	√	√	√	√	√	√	√	√	√	√	√	√	√	√	√	√	√
Bruguiera sexangula		Magnoliopsida; eudicotyledons; Gunneridae; Pentapetalae; rosids; fabids; Malpighiales; Rhizophoraceae; Bruguiera	Rosids	Malpighiales	Rhizophoraceae	MW836114.1	164170	√	√	√	√	√	√	√	√	√	√	√	√	√	√	√	√	√	√	√	√	√	√	√	√	√	√	√	√	√	√	√	√	√	√	√	√	√	√	√	√	√	√
Pellacalyx yunnanensis	Flora of china	Magnoliopsida; eudicotyledons; Gunneridae; Pentapetalae; rosids; fabids; Malpighiales; Rhizophoraceae; Pellacalyx	Rosids	Malpighiales	Rhizophoraceae	NC_048998.1	163743	√	√	√	√	√	√	√	√	√	√	√	√	√	√	√	√	√	√	√	√	√	√	√	√	√	√	√	√	√	√	√	√	√	√	√	√	√	√	√	√	√	√
Erythroxylum novogranatense	โคคา	Magnoliopsida; eudicotyledons;Erythroxylum Gunneridae; Pentapetalae; rosids; fabids; Malpighiales; Erythroxylaceae;	Rosids	Malpighiales	Erythroxylaceae	NC_030601.1	163937	√	√	√	√	√	√	√	√	√	√	√	√	√	√	√	√	√	√	√	√	√	√	√	√	√	√	√	√	√	√	√	√	√	√	-	√	√	√	√	√	√	√
Ctenolophon englerianus	West Africa plant (wood)	Magnoliopsida; eudicotyledons; Gunneridae; Pentapetalae; rosids; fabids; Malpighiales; Ctenolophonaceae; Ctenolophon	Rosids	Malpighiales	Ctenolophonaceae	NC_049158.1	161553	√	√	√	√	√	√	√	√	√	√	√	√	√	√	√	√	√	√	√	√	√	√	√	√	√	√	√	√	√	√	√	√	√	√	√	√	√	√	√	√	√	√
Viola mirabilis	Flora	Magnoliopsida; eudicotyledons; Gunneridae; Pentapetalae; rosids; fabids; Malpighiales; Violaceae; Viola	Rosids	Malpighiales	Violaceae	NC_041582.1	158162	√	√	√	√	√	√	√	√	√	√	√	√	√	√	√	√	√	√	√	√	√	√	√	√	√	√	√	√	√	√	√	√	√	√	√	√	√	√	√	√	√	√
Viola seoulensis	Flora of Korea	Magnoliopsida; eudicotyledons; Gunneridae; Pentapetalae; rosids; fabids; Malpighiales; Violaceae; Viola	Rosids	Malpighiales	Violaceae	NC_026986.1	156507	√	√	√	√	√	√	√	√	√	√	√	√	√	√	√	√	√	√	√	√	√	√	√	√	√	√	√	√	√	√	√	√	√	√	√	√	√	√	√	√	√	√
Passiflora contracta	species of Brasil	Magnoliopsida; eudicotyledons; Gunneridae; Pentapetalae; rosids; fabids; Malpighiales; Passifloraceae; Passiflora	Rosids	Malpighiales	Passifloraceae	NC_043818.1	166766	Ѱ	√	√	√	√	√	√	√	√	√	√	√	√	√	√	√	√	√	√	√	√	√	√	√	√	√	√	√	√	√	√	√	√	√	√	√	√	√	√	√	√	√
Passiflora edulis	เสาวรส	Magnoliopsida; eudicotyledons; Gunneridae; Pentapetalae; rosids; fabids; Malpighiales; Passifloraceae; Passiflora	Rosids	Malpighiales	Passifloraceae	NC_034285.1	151406	Ѱ	√	√	√	√	√	√	√	√	√	√	√	√	√	√	√	√	√	√	√	√	√	√	√	√	√	√	√	√	√	√	√	√	√	√	√	√	√	√	√	√	√
Populus alba	White poplar	Magnoliopsida; eudicotyledons; Gunneridae; Pentapetalae; rosids; fabids; Malpighiales; Salicaceae; Saliceae; Populus	Rosids	Malpighiales	Salicaceae	NC_008235.1	156505	√	√	√	√	√	√	√	√	√	√	√	√	√	√	√	√	√	√	√	√	√	√	√	√	√	√	√	√	√	√	√	√	√	√	√	√	√	√	√	√	√	√
Salix magnifica	Willow	Magnoliopsida; eudicotyledons; Gunneridae; Pentapetalae; rosids; fabids; Malpighiales; Salicaceae; Saliceae; Salix	Rosids	Malpighiales	Salicaceae	NC_037424.1	154977	√	√	√	√	√	√	√	√	√	√	√	√	√	√	√	√	√	√	√	√	√	√	√	-	√	√	√	√	√	√	√	√	√	√	√	√	√	-	√	√	√	√
Ricinus communis	ละหุ่ง	Magnoliopsida; eudicotyledons; Gunneridae; Pentapetalae; rosids; fabids; Malpighiales; Euphorbiaceae; Acalyphoideae; Acalypheae; Ricinus	Rosids	Malpighiales	Euphorbiaceae	NC_016736.1	163161	√	√	√	√	√	√	√	√	√	√	√	√	√	√	√	√	√	√	√	√	√	√	√	√	√	√	√	√	√	√	√	√	√	√	√	√	√	√	√	√	√	√
Hevea brasiliensis	ยางพารา	Magnoliopsida; eudicotyledons; Gunneridae; Pentapetalae; rosids; fabids; Malpighiales; Euphorbiaceae; Crotonoideae; Micrandreae; Hevea	Rosids	Malpighiales	Euphorbiaceae	NC_015308.1	161191	√	√	√	√	√	√	√	√	√	√	√	√	√	√	√	√	√	√	√	√	√	√	√	√	√	√	√	√	√	√	√	√	√	√	√	√	√	√	√	√	√	√
Euphorbia esula	green spurge	Magnoliopsida; eudicotyledons; Gunneridae; Pentapetalae; rosids; fabids; Malpighiales; Euphorbiaceae; Euphorbioideae; Euphorbieae; Euphorbia	Rosids	Malpighiales	Euphorbiaceae	NC_033910.1	160512	√	√	√	√	√	√	√	√	√	√	√	√	√	-	√	√	√	√	√	√	√	√	√	√	√	√	√	√	√	√	√	√	√	√	√	√	√	√	√	√	√	√
Euphorbia tirucalli	พญาไร้ใบ	Magnoliopsida; eudicotyledons; Gunneridae; Pentapetalae; rosids; fabids; Malpighiales; Euphorbiaceae; Euphorbioideae; Euphorbieae; Euphorbia	Rosids	Malpighiales	Euphorbiaceae	NC_042193.1	163091	√	√	√	√	√	√	√	√	√	√	√	√	Ѱ	√	√	√	√	√	√	√	√	√	√	√	√	√	√	√	√	√	√	√	√	√	√	√	√	√	√	√	√	√
Averrhoa carambola	มะเฟือง	Magnoliopsida; eudicotyledons; Gunneridae; Pentapetalae; rosids; fabids; Oxalidales; Oxalidaceae; Averrhoa.	Rosids	Oxalidales	Oxalidaceae	NC_033350.1	155965	√	√	√	√	√	√	√	√	√	√	√	√	√	√	√	√	√	√	√	√	√	√	√	√	√	√	√	√	√	√	√	√	√	√	√	√	√	√	√	√	√	√
Pongamia pinnata	หยีน้ำ	Magnoliopsida; eudicotyledons; Gunneridae; Pentapetalae; rosids; fabids; Fabales; Fabaceae; Papilionoideae; Millettieae; Pongamia	Rosids	Fabales	Fabaceae	NC_016708.2	152968	√	√	√	√	√	√	√	√	√	√	√	√	√	√	√	√	√	√	√	√	√	√	√	√	√	√	√	√	√	√	√	√	√	√	√	√	√	√	√	√	√	√
Glycine soja	ถัวเหลืองป่า	Magnoliopsida; eudicotyledons; Gunneridae; Pentapetalae; rosids; fabids; Fabales; Fabaceae; Papilionoideae; Phaseoleae; Glycine; Glycine	Rosids	Fabales	Fabaceae	NC_022868.1	152217	√	√	√	√	√	√	√	√	√	√	√	√	√	√	√	√	√	√	√	√	√	√	√	√	√	√	√	√	√	√	√	√	√	√	√	√	√	√	√	√	√	√
Gossypium anomalum	cotton	Magnoliopsida; eudicotyledons; Gunneridae; Pentapetalae; rosids; malvids; Malvales; Malvaceae; Malvoideae;Gossypium	Rosids	Malvales	Malvaceae	NC_023213.1	159507	√	√	√	√	√	√	√	√	√	√	√	√	√	√	√	√	√	√	√	√	√	√	√	√	√	√	√	√	√	√	√	√	√	√	√	√	√	√	√	√	√	√
Heritiera angustata	evergreen tree, flora of China	Magnoliopsida; eudicotyledons; Gunneridae; Pentapetalae; rosids; malvids; Malvales; Malvaceae; Sterculioideae; Heritiera	Rosids	Malvales	Malvaceae	NC_037784.1	168953	√	√	√	√	√	√	√	√	√	√	√	√	√	√	√	√	√	√	√	√	√	√	√	√	√	√	√	√	√	√	√	√	√	√	√	√	√	√	√	√	√	√
Heritiera littoralis	looking-glass mangrove	Magnoliopsida; eudicotyledons; Gunneridae; Pentapetalae; rosids; malvids; Malvales; Malvaceae; Sterculioideae; Heritiera	Rosids	Malvales	Malvaceae	NC_043923.1	168778	√	√	√	√	√	√	√	√	√	√	√	√	√	√	√	√	√	√	√	√	√	√	√	√	√	√	√	√	√	√	√	√	√	√	√	√	√	√	√	√	√	√
Heritiera fomes	โกงกาง	Magnoliopsida; eudicotyledons; Gunneridae; Pentapetalae; rosids; malvids; Malvales; Malvaceae; Sterculioideae; Heritiera	Rosids	Malvales	Malvaceae	NC_043924.1	168904	√	√	√	√	√	√	√	√	√	√	√	√	√	√	√	√	√	√	√	√	√	√	√	√	√	√	√	√	√	√	√	√	√	√	√	√	√	√	√	√	√	√
Citrus aurantifolia	มะนาว	Magnoliopsida; eudicotyledons; Gunneridae; Pentapetalae; rosids; malvids; Sapindales; Rutaceae; Aurantioideae; Citrus	Rosids	Sapindales	Rutaceae	NC_024929.1	159893	√	√	√	√	√	√	√	√	√	√	√	√	√	√	√	√	√	√	√	√	√	√	√	√	√	√	√	√	√	√	√	√	√	√	√	√	√	√	√	√	√	√
Xylocarpus moluccensis	mangrove medicinal plant	Magnoliopsida; eudicotyledons; Gunneridae; Pentapetalae; rosids; malvids; Sapindales; Meliaceae; Xylocarpus.	Rosids	Sapindales	Meliaceae	NC_038200.1	159319	√	√	√	√	√	√	√	√	√	√	√	√	√	√	√	√	√	√	√	√	√	√	√	√	√	√	√	√	√	√	√	√	√	√	√	√	√	√	√	√	√	√
Azadirachta indica	สะเดา	Magnoliopsida; eudicotyledons; Gunneridae; Pentapetalae; rosids; malvids; Sapindales; Meliaceae; Azadirachta	Rosids	Sapindales	Meliaceae	NC_023792.1	160737	√	√	√	√	√	√	√	√	√	√	√	√	√	√	√	√	√	√	√	√	√	√	√	√	√	√	√	√	√	√	√	√	√	√	√	√	√	√	√	√	√	√
Sonneratia ovata	ลำแพน	Magnoliopsida; eudicotyledons; Gunneridae; Pentapetalae; rosids; malvids; Myrtales; Lythraceae; Sonneratia	Rosids	Myrtales	Lythraceae	MW266118.1	153052	√	√	√	√	√	√	√	√	√	√	√	√	√	√	√	√	√	√	√	√	√	√	√	√	√	√	√	√	√	√	√	√	√	√	√	√	√	√	√	√	√	√
Sonneratia alba	โกงกาง	Magnoliopsida; eudicotyledons; Gunneridae; Pentapetalae; rosids; malvids; Myrtales; Lythraceae; Sonneratia	Rosids	Myrtales	Lythraceae	MH105772.1	153061	√	√	√	√	√	√	√	√	√	√	√	√	√	√	√	√	√	√	√	√	√	√	√	√	√	√	√	√	√	√	√	√	√	√	√	√	√	√	√	√	√	√
Pemphis acidula	เทียนทะเล	Magnoliopsida; eudicotyledons; Gunneridae; Pentapetalae; rosids; malvids; Myrtales; Lythraceae; Pemphis	Rosids	Myrtales	Lythraceae	NC_041439.1	160054	√	√	√	√	√	√	√	√	√	√	√	√	√	√	√	√	√	√	√	√	√	√	√	√	√	√	√	√	√	√	√	√	√	√	√	√	√	√	√	√	√	√
Laguncularia racemosa	white mangrove	Magnoliopsida; eudicotyledons; Gunneridae; Pentapetalae; rosids; malvids; Myrtales; Combretaceae; Laguncularia	Rosids	Myrtales	Combretaceae	NC_042719.1	158311	√	√	√	√	√	√	√	√	√	√	√	√	√	√	√	√	√	√	√	√	√	√	√	√	√	√	√	√	√	√	√	√	√	√	√	√	√	√	√	√	√	√
Vitis rolundifolia	US grape	Magnoliopsida; eudicotyledons; Gunneridae; Pentapetalae; rosids; Vitales; Vitaceae; Viteae; Vitis	Rosids	Vitales	Vitaceae	NC_023790.1	160891	√	√	√	√	√	√	√	√	√	√	√	√	√	√	√	√	√	√	√	√	√	√	√	√	√	√	√	√	√	√	√	√	√	√	√	√	√	√	√	√	√	√
Avicennia lanata	แสม	Magnoliopsida; eudicotyledons; Gunneridae; Pentapetalae; asterids; lamiids; Lamiales; Acanthaceae; Avicennioideae; Avicennia	Asterids	Lamiales	Acanthaceae	OK258321 (in this study)	148264	√	√	√	√	√	√	√	√	√	√	√	√	√	√	√	√	√	√	√	√	√	√	√	√	√	√	√	√	√	√	√	√	√	√	√	√	√	√	√	√	√	√
Avicennia marina	แสม	Magnoliopsida; eudicotyledons; Gunneridae; Pentapetalae; asterids; lamiids; Lamiales; Acanthaceae; Avicennioideae; Avicennia	Asterids	Lamiales	Acanthaceae	NC_047414.1	150279	√	√	√	√	√	√	√	√	√	√	√	√	√	√	√	√	√	√	√	√	√	√	√	√	√	√	√	√	√	√	√	-	√	√	√	√	√	√	√	√	√	√
Aphelandra knappiae	Zebra plants	Magnoliopsida; eudicotyledons; Gunneridae; Pentapetalae; asterids; lamiids; Lamiales; Acanthaceae; canthoideae; Acantheae; Aphelandra	Asterids	Lamiales	Acanthaceae	NC_041424.1	152457	√	√	√	√	√	√	√	√	√	√	√	√	√	√	√	√	√	√	√	√	√	√	√	√	√	√	√	√	√	√	√	√	√	√	√	√	√	√	√	√	√	√
Echinacanthus longzhouensis	Flora of china	Magnoliopsida; eudicotyledons; Gunneridae; Pentapetalae; asterids; lamiids; Lamiales; Acanthaceae; Acanthoideae; Ruellieae; Petalidiinae; Echinacanthus	Asterids	Lamiales	Acanthaceae	NC_039678.1	152385	√	√	√	√	√	√	√	√	√	√	√	√	√	√	√	√	√	√	√	√	√	√	√	√	√	√	√	√	√	√	√	√	√	√	√	√	√	√	√	√	√	√
Echinacanthus_attenuatus	Flora of china	Magnoliopsida; eudicotyledons; Gunneridae; Pentapetalae; asterids; lamiids; Lamiales; Acanthaceae; Acanthoideae; Ruellieae; Petalidiinae; Echinacanthus	Asterids	Lamiales	Acanthaceae	NC_039762.1	152672	√	√	√	√	√	√	√	√	√	√	√	√	√	√	√	√	√	√	√	√	√	√	√	√	√	√	√	√	√	√	√	√	√	√	√	√	√	√	√	√	√	√
Strobilanthes cusia	ห้อม พืชล้มลุก	Magnoliopsida; eudicotyledons; Gunneridae; Pentapetalae; asterids; lamiids; Lamiales; Acanthaceae; Acanthoideae; Ruellieae; Strobilanthinae; Strobilanthes	Asterids	Lamiales	Acanthaceae	NC_037485.1	144133	√	√	√	√	√	√	√	√	√	√	√	√	√	√	√	√	√	√	√	√	√	√	√	√	√	√	√	√	√	√	√	√	√	√	√	√	√	√	√	√	√	√
Clinacanthus nutans	เสลดพังพอน	Magnoliopsida; eudicotyledons; Gunneridae; Pentapetalae; asterids; lamiids; Lamiales; Acanthaceae; Acanthoideae; Justicieae; Clinacanthus	Asterids	Lamiales	Acanthaceae	NC_042162.1	151669	√	√	√	√	√	√	√	√	√	√	√	√	√	√	√	√	√	√	√	√	√	√	√	√	√	√	√	√	√	√	√	√	√	√	√	√	√	√	√	√	√	√
Justicia flava	herb	Magnoliopsida; eudicotyledons; Gunneridae; Pentapetalae; asterids; lamiids; Lamiales; Acanthaceae; Acanthoideae; Justicieae; Justicia	Asterids	Lamiales	Acanthaceae	NC_044862.1	150888	√	√	√	√	√	√	√	√	√	√	√	√	√	√	√	√	√	√	√	√	√	√	√	√	√	√	√	√	√	√	√	√	√	√	√	√	√	√	√	√	√	√
Justicia leptostachya	Flora of china	Magnoliopsida; eudicotyledons; Gunneridae; Pentapetalae; asterids; lamiids; Lamiales; Acanthaceae; Acanthoideae; Justicieae; Justicia	Asterids	Lamiales	Acanthaceae	NC_044668.1	149227	√	√	√	√	√	√	√	√	√	√	√	√	√	√	√	√	√	√	√	√	√	√	√	√	√	√	√	√	√	√	√	√	√	√	√	√	√	√	√	√	√	√
Andrographis paniculata	ฟ้าทะลายโจร	Magnoliopsida; eudicotyledons; Gunneridae; Pentapetalae; asterids; lamiids; Lamiales; Acanthaceae; Acanthoideae; Andrographideae; Andrographis	Asterids	Lamiales	Acanthaceae	NC_022451.2	150249	√	√	√	√	√	√	√	√	√	√	√	√	√	√	√	√	√	√	√	√	√	√	√	√	√	√	√	√	√	√	√	√	√	√	√	√	√	√	√	√	√	√
Coffea arabica	กาแฟอาราบิก้า	Magnoliopsida; eudicotyledons; Gunneridae; Pentapetalae; asterids; lamiids; Gentianales; Rubiaceae; Ixoroideae; Gardenieae; Coffeeae; Coffea	Asterids	Gentianales	Rubiaceae	NC_008535.1	155189	√	√	√	√	√	√	√	√	√	√	√	√	√	√	√	√	√	√	√	√	√	√	√	√	√	√	√	√	√	√	√	√	√	√	√	√	√	√	√	√	√	√
Nicotiana tabacum	ยาสูบ	Magnoliopsida; eudicotyledons; Gunneridae; Pentapetalae; asterids; lamiids; Solanales; Solanaceae; Nicotianoideae; Nicotianeae; Nicotiana	Asterids	Solanales	Solanaceae	NC_001879.2	155943	√	√	√	√	√	√	√	√	√	√	√	√	√	√	√	√	√	√	√	√	√	√	√	√	√	√	√	√	√	√	√	√	√	√	√	√	√	√	√	√	√	√
Solanum lycopersicum	มะเขือเทส	Magnoliopsida; eudicotyledons; Gunneridae; Pentapetalae; asterids; lamiids; Solanales; Solanaceae; Solanoideae; Solaneae; Solanum; Solanum subgen. Lycopersicon	Asterids	Solanales	Solanaceae	NC_007898.3	155461	√	√	√	√	√	√	√	√	√	√	√	√	√	√	√	√	√	√	√	√	√	√	√	√	√	√	√	√	√	√	√	√	√	√	√	√	√	√	√	√	√	√
Eucommia ulmoides	โต๋วต่ง ยาจีน	Magnoliopsida; eudicotyledons; Gunneridae; Pentapetalae; asterids; lamiids; Garryales; Eucommiaceae; Eucommia	Asterids	Garryales	Eucommiaceae	NC_037948.1	163586	√	√	√	√	√	√	√	√	√	-	√	√	√	√	√	√	√	√	√	√	√	√	√	√	√	√	√	√	√	√	√	√	√	√	√	√	√	√	√	√	√	√
Lonicera japonica	สายน้ำผึ้ง Herb	Magnoliopsida; eudicotyledons; Gunneridae; Pentapetalae; asterids; campanulids; Dipsacales; Caprifoliaceae; Lonicera.	Asterids	Dipsacales	Caprifoliaceae	NC_026839.1	155078	√	√	√	√	√	√	√	√	√	√	√	√	√	√	√	√	√	√	√	√	√	√	√	√	√	√	√	√	√	√	√	√	√	√	√	√	√	√	√	√	√	√
Daucus carota	แครอท	Magnoliopsida; eudicotyledons; Gunneridae; Pentapetalae; asterids; campanulids; Apiales; Apiaceae; Apioideae; Scandiceae; Daucinae; Daucus	Asterids	Apiales	Araliaceae	NC_008325.1	155911	√	√	√	√	√	√	√	√	√	√	√	√	√	√	√	√	√	√	√	√	√	√	√	√	√	√	√	√	√	√	√	√	√	√	√	√	√	√	√	√	√	√
Brassaiopsis hainla	shrub plant	Magnoliopsida; eudicotyledons; Gunneridae; Pentapetalae; asterids; campanulids; Apiales; Araliaceae; Brassaiopsis	Asterids	Apiales	Araliaceae	NC_022811.1	156459	√	√	√	√	√	√	√	√	√	√	√	√	√	√	√	√	√	√	√	√	√	√	√	√	√	√	√	√	√	√	√	√	√	√	√	√	√	√	√	√	√	√
Ranunculus macranthus	Native plants of north america	Magnoliopsida; Ranunculales; Ranunculaceae; Ranunculoideae; Ranunculeae; Ranunculus	-	Ranunculales	Ranunculaceae	NC_008796.1	155129	√	√	√	√	√	√	√	√	√	√	√	√	√	√	√	√	√	√	√	√	√	√	√	√	√	√	√	√	√	√	√	√	√	√	√	√	√	√	√	√	√	√
Notes.
Red text represents mangrove species in this study and blue text represents mangrove species in previous studies.
Genes used for phylogenetic analysis were highlighted.
[truncated: 35 more columns]
