# Supplementary material for: Comparative Analysis and Phylogenetic Relationships of Ceriops Species (Rhizophoraceae) and Avicennia lanata (Acanthaceae): Insight into the Chloroplast Genome Evolution between Middle and Seaward Zones of Mangrove Forests
Source: Biology (Basel). 2022 Feb 28;11(3):383. doi: 10.3390/biology11030383 (PMC8945693; doi:10.3390/biology11030383)
Supplement: Supplementary file 1 [file biology-11-00383-s001.zip › TableS3.xlsx]

## Sheet: TS3
Table S3. List of chloroplast accession numbers and genes for gene selective pressure analysis.
							1	2	3	4	5	6		7		8	9	10	11	12	13		14	15	16	17	18	19	20	21	22	23	24	25	26	27	28	29	30		31	32	33	34	35		36		37
Species	Species short name	Order	Family	Accession number (NCBI)	Genome length (bp)	accD	atpA	atpB	atpE	atpF	atpH	atpI	ccsA	cemA	clpP	matK	ndhA	ndhB	ndhC	ndhD	ndhE	ndhF	ndhG	ndhH	ndhI	ndhJ	ndhK	petA	petB	petD	petG	petL	petN	psaA	psaB	psaC	psaI	psaJ	psbA	psbB	psbC	psbD	psbE	psbF	psbH	psbI	psbJ	psbK	psbL
Daucus carota	DC	Apiales	Araliaceae	NC_008325	155911	√	√	√	√	√	√	√	√	√	√	√	√	√	√	√	√	√	√	√	√	√	√	√	√	√	√	√	√	√	√	√	√	√	√	√	√	√	√	√	√	√	√	√	√
Lonicera japonica	LJ	Dipsacales	Caprifoliaceae	NC_026839.1	155078	√	√	√	√	√	√	√	√	√	√	√	√	√	√	√	√	√	√	√	√	√	√	√	√	√	√	√	√	√	√	√	√	√	√	√	√	√	√	√	√	√	√	√	√
Eucommia ulmoides	EU	Garryales	Eucommiaceae	NC_037948.1	163586	√	√	√	√	√	√	√	√	√	-	√	√	√	√	√	√	√	√	√	√	√	√	√	√	√	√	√	√	√	√	√	√	√	√	√	√	√	√	√	√	√	√	√	√
Avicennia lanata	AL	Lamiales	Acanthaceae	OK258321 (in this study)	148264	√	√	√	√	√	√	√	√	√	√	√	√	√	√	√	√	√	√	√	√	√	√	√	√	√	√	√	√	√	√	√	√	√	√	√	√	√	√	√	√	√	√	√	√
Avicennia marina	AM	Lamiales	Acanthaceae	NC_047414	150279	√	√	√	√	√	√	√	√	√	√	√	√	√	√	√	√	√	√	√	√	√	√	√	√	√	√	√	√	√	√	√	-	√	√	√	√	√	√	√	√	√	√	√	√
Ctenolophon englerianus	CE	Malpighiales	Ctenolophonaceae	NC_049158.1	161553	√	√	√	√	√	√	√	√	√	√	√	√	√	√	√	√	√	√	√	√	√	√	√	√	√	√	√	√	√	√	√	√	√	√	√	√	√	√	√	√	√	√	√	√
Erythroxylum novogranatense	EN	Malpighiales	Erythroxylaceae	NC_030601.1	163937	√	√	√	√	√	√	√	√	√	√	√	√	√	√	√	√	√	√	√	√	√	√	√	√	√	√	√	√	√	√	√	√	√	√	-	√	√	√	√	√	√	√	√	√
Bruguiera parviflora	BP	Malpighiales	Rhizophoraceae	MW836113.1	163228	√	√	√	√	√	√	√	√	√	√	√	√	√	√	√	√	√	√	√	√	√	√	√	√	√	√	√	√	√	√	√	√	√	√	√	√	√	√	√	√	√	√	√	√
Ceriops decandra	CD	Malpighiales	Rhizophoraceae	OK272496 (in this study)	166650	√	√	√	√	√	√	√	√	√	√	√	√	√	√	√	√	√	√	√	√	√	√	√	√	√	√	√	√	√	√	√	√	√	√	√	√	√	√	√	√	√	√	√	√
Ceriops tagal	CT	Malpighiales	Rhizophoraceae	OK258322 (in this study)	164432	√	√	√	√	√	√	√	√	√	√	√	√	√	√	√	√	√	√	√	√	√	√	√	√	√	√	√	√	√	√	√	√	√	√	√	√	√	√	√	√	√	√	√	√
Ceriops zippeliana	CZ	Malpighiales	Rhizophoraceae	OK272497 (in this study)	166083	√	√	√	√	√	√	√	√	√	√	√	√	√	√	√	√	√	√	√	√	√	√	√	√	√	√	√	√	√	√	√	√	√	√	√	√	√	√	√	√	√	√	√	√
Kandelia obavata	KO	Malpighiales	Rhizophoraceae	NC_042718.1	160325	√	√	√	√	√	√	√	√	√	√	√	√	√	√	√	√	-	√	√	√	√	√	√	√	√	√	√	√	√	√	√	√	√	√	√	√	√	√	√	√	-	√	-	√
Pellacalyx yunnanensis	PY	Malpighiales	Rhizophoraceae	NC_048998.1	163743	√	√	√	√	√	√	√	√	√	√	√	√	√	√	√	√	√	√	√	√	√	√	√	√	√	√	√	√	√	√	√	√	√	√	√	√	√	√	√	√	√	√	√	√
Rhizophora apiculata	RA	Malpighiales	Rhizophoraceae	MW387538.1	164343	√	√	√	√	√	√	√	√	√	√	√	√	√	√	√	√	√	√	√	√	√	√	√	√	√	√	√	√	√	√	√	√	√	√	√	√	√	√	√	√	√	√	√	√
Averrhoa carambola	AC	Oxalidales	Oxalidaceae	NC_033350.1	155965	√	√	√	√	√	√	√	√	√	√	√	√	√	√	√	√	√	√	√	√	√	√	√	√	√	√	√	√	√	√	√	√	√	√	√	√	√	√	√	√	√	√	√	√
Ranunculus macranthus	Rm	Ranunculales	Ranunculaceae	NC_008796	155129	√	√	√	√	√	√	√	√	√	√	√	√	√	√	√	√	√	√	√	√	√	√	√	√	√	√	√	√	√	√	√	√	√	√	√	√	√	√	√	√	√	√	√	√
Nicotiana tabacum	NT	Solanales	Solanaceae	NC_001879.2	155943	√	√	√	√	√	√	√	√	√	√	√	√	√	√	√	√	√	√	√	√	√	√	√	√	√	√	√	√	√	√	√	√	√	√	√	√	√	√	√	√	√	√	√	√
Vitis rotundifolia	VR	Vitales	Vitaceae	NC_023790.1	160891	√	√	√	√	√	√	√	√	√	√	√	√	√	√	√	√	√	√	√	√	√	√	√	√	√	√	√	√	√	√	√	√	√	√	√	√	√	√	√	√	√	√	√	√
Notes.
Red text represents mangrove species in this study and blue text represents mangrove species in previous studies.
Genes used for gene selective analysis were highlighted.
[truncated: 33 more columns]
