# Supplementary material for: Comparative Analysis and Phylogenetic Relationships of Ceriops Species (Rhizophoraceae) and Avicennia lanata (Acanthaceae): Insight into the Chloroplast Genome Evolution between Middle and Seaward Zones of Mangrove Forests
Source: Biology (Basel). 2022 Feb 28;11(3):383. doi: 10.3390/biology11030383 (PMC8945693; doi:10.3390/biology11030383)
Supplement: Supplementary file 1 [file biology-11-00383-s001.zip › TableS4.xlsx]

## Sheet: TS4
							Table S4. Repeats in the chloroplast genomes of Ceriops and Avicennia species.
Repeat size	R1 position	Repeat type	Repeat size	R2 position	P-value		Species	Repeat type	size	start	end	Genome region
72	33971	F	72	34025	3.4e-34		CD	F	84	109169	109183	IR
51	60704	F	51	60753	1.5e-21		CD	P	84	109169	152018	IR
45	33971	F	45	34052	6.13e-18		CD	P	84	109183	152032	IR
42	10384	F	42	10420	3.92e-16		CD	F	84	152018	152032	IR
41	30029	F	41	30069	1.57e-15		CD	F	70	109169	109197	IR
35	94353	F	35	94368	6.43e-12		CD	P	70	109169	152018	IR
35	161632	F	35	161647	6.43e-12		CD	P	70	109197	152046	IR
33	56313	F	33	56325	1.03e-10		CD	F	70	152018	152046	IR
32	33805	F	32	33833	4.12e-10		CD	R	61	36822	36822	LSC
32	43739	F	32	45963	4.12e-10		CD	F	56	109169	109211	IR
31	121662	F	31	121694	1.65e-09		CD	P	56	109169	152018	IR
31	121729	F	31	121741	1.65e-09		CD	P	56	109211	152060	IR
27	580	F	27	605	4.21e-07		CD	F	56	152018	152060	IR
27	5118	F	27	5142	4.21e-07		CD	P	44	132473	132473	SSC
27	56103	F	27	56118	4.21e-07		CD	F	43	55757	55771	LSC
26	117329	F	26	138680	1.69e-06		CD	P	42	11947	11947	LSC
25	33824	F	25	33876	6.74e-06		CD	P	42	32382	32382	LSC
25	121649	F	25	121733	6.74e-06		CD	F	42	42931	42964	LSC
25	121649	F	25	121745	6.74e-06		CD	F	42	109169	109225	IR
24	8225	F	24	8247	2.7e-05		CD	P	42	109169	152018	IR
24	9776	F	24	9790	2.7e-05		CD	P	42	109225	152074	IR
24	34081	F	24	34105	2.7e-05		CD	F	42	152018	152074	IR
26360	91738	P	26360	137937	0		CD	F	41	55788	55817	LSC
35	94353	P	35	161632	6.43e-12		CD	F	40	45901	48125	LSC
35	94368	P	35	161647	6.43e-12		CD	R	39	12048	12048	LSC
30	8369	P	30	8369	6.58e-09		CD	F	39	32401	32443	LSC
30	41065	P	30	41065	6.58e-09		CD	F	39	43238	43257	LSC
29	8134	P	29	50119	2.63e-08		CD	F	38	36854	36918	LSC
29	126522	P	29	126552	2.63e-08		CD	F	36	828	863	LSC
28	9731	P	28	9731	1.05e-07		CD	F	36	30398	30455	LSC
26	76715	P	26	76715	1.69e-06		CD	R	35	484	484	LSC
26	117329	P	26	117329	1.69e-06		CD	F	35	97250	97265	IR
26	138680	P	26	138680	1.69e-06		CD	P	35	97250	163985	IR
25	51954	P	25	53681	6.74e-06		CD	P	35	97265	164000	IR
24	89398	P	24	122056	2.7e-05		CD	R	35	109120	109120	IR
45	121708	R	45	121708	6.13e-18		CD	C	35	109120	152130	IR
39	121733	R	39	121733	2.51e-14		CD	R	35	152130	152130	IR
35	41200	R	35	41200	6.43e-12		CD	F	35	163985	164000	IR
35	121729	R	35	121729	6.43e-12		CD	F	34	30462	30477	LSC
35	121946	R	35	121946	6.43e-12		CD	F	34	35541	35557	LSC
28	121828	R	28	121828	1.05e-07		CD	R	34	36851	36851	LSC
27	121745	R	27	121745	4.21e-07		CD	R	33	49791	49791	LSC
25	5659	R	25	5659	6.74e-06		CD	R	33	109111	109111	IR
25	35108	R	25	35108	6.74e-06		CD	C	33	109111	152141	IR
25	51956	R	25	51956	6.74e-06		CD	R	33	137456	137456	SSC
25	121649	R	25	121735	6.74e-06		CD	R	33	152141	152141	IR
25	121649	R	25	121747	6.74e-06		CD	F	32	9714	9734	IR
24	47529	R	24	47529	2.7e-05		CD	F	32	36822	36853	LSC
24	88597	R	24	88597	2.7e-05		CD	P	32	121611	121611	SSC
							CZ	F	231	12068	12089	LSC
							CZ	F	210	12068	12110	LSC
							CZ	F	189	12068	12131	LSC
							CZ	F	168	12068	12152	LSC
							CZ	F	147	12068	12173	LSC
							CZ	F	126	12068	12194	LSC
							CZ	F	105	12068	12215	LSC
							CZ	F	84	12068	12236	LSC
							CZ	F	76	109666	109704	IR
							CZ	P	76	109666	151520	IR
							CZ	P	76	109704	151558	IR
							CZ	F	76	151520	151558	IR
							CZ	F	72	8510	8586	LSC
							CZ	F	71	36038	36109	LSC
							CZ	F	63	12068	12257	LSC
							CZ	F	56	9985	10003	LSC
							CZ	F	55	33403	33421	LSC
							CZ	F	55	36012	36135	LSC
							CZ	F	49	43729	43777	LSC
							CZ	F	48	34908	34931	LSC
							CZ	F	46	7154	7199	LSC
							CZ	F	45	5488	5545	LSC
							CZ	F	45	5633	5727	LSC
							CZ	F	45	36012	36064	LSC
							CZ	P	44	132823	132823	SSC
							CZ	F	42	12068	12278	LSC
							CZ	F	42	37570	37591	LSC
							CZ	R	41	9627	9627	LSC
							CZ	F	40	5658	5687	LSC
							CZ	F	40	46622	48846	LSC
							CZ	R	39	13306	13306	LSC
							CZ	R	38	5725	5725	LSC
							CZ	F	38	9985	10021	LSC
							CZ	F	38	109666	109742	IR
							CZ	P	38	109666	151520	IR
							CZ	P	38	109742	151596	IR
							CZ	F	38	151520	151596	IR
							CZ	R	37	272	272	LSC
							CZ	R	37	8505	8505	LSC
							CZ	F	37	13154	13172	LSC
							CZ	F	37	33403	33439	LSC
							CZ	R	36	5633	5725	LSC
							CZ	F	35	8454	8471	LSC
							CZ	F	35	9227	9246	LSC
							CZ	F	35	9390	9407	LSC
							CZ	R	34	5633	5633	LSC
							CZ	P	34	13290	13290	LSC
							CZ	F	34	37448	37464	LSC
							CZ	R	33	9636	9636	LSC
							CT	F	124	84445	84516	LSC
							CT	F	77	50372	50387	LSC
							CT	F	62	50372	50402	LSC
							CT	F	53	84445	84587	LSC
							CT	F	47	50372	50417	LSC
							CT	F	45	84460	84505	LSC
							CT	F	45	84460	84576	LSC
							CT	F	45	84505	84531	LSC
							CT	F	45	84531	84576	LSC
							CT	P	44	130285	130285	SSC
							CT	P	42	31262	31262	LSC
							CT	R	41	34298	34298	LSC
							CT	F	41	41142	41162	LSC
							CT	F	41	89614	89680	LSC
							CT	F	40	41292	41313	LSC
							CT	F	40	44108	46332	LSC
							CT	F	40	134008	134028	SSC
							CT	R	39	102311	102311	IR
							CT	C	39	102311	154742	IR
							CT	R	39	154742	154742	IR
							CT	F	38	84505	84602	LSC
							CT	F	38	84576	84602	LSC
							CT	F	36	10921	10938	LSC
							CT	P	36	102312	102312	IR
							CT	C	36	102312	102313	IR
							CT	R	36	102312	154743	IR
							CT	F	36	102312	154744	IR
							CT	P	36	102313	102313	IR
							CT	F	36	102313	154743	IR
							CT	R	36	102313	154744	IR
							CT	P	36	154743	154743	IR
							CT	C	36	154743	154744	IR
							CT	P	36	154744	154744	IR
							CT	F	35	90116	90135	LSC
							CT	F	35	95273	95288	IR
							CT	P	35	95273	161769	IR
							CT	P	35	95288	161784	IR
							CT	R	35	102312	102312	IR
							CT	F	35	102312	102314	IR
							CT	P	35	102312	154743	IR
							CT	C	35	102312	154745	IR
							CT	R	35	102314	102314	IR
							CT	C	35	102314	154743	IR
							CT	P	35	102314	154745	IR
							CT	R	35	154743	154743	IR
							CT	F	35	154743	154745	IR
							CT	R	35	154745	154745	IR
							CT	F	35	161769	161784	IR
							CT	F	34	84445	84471	LSC
							AL	P	39	43666	117266	LSC-SSC
							AL	P	33	97926	117274	SSC-IR
							AL	F	33	117274	138300	SSC-IR
							AL	F	31	43666	97928	LSC-IR
							AL	P	31	43666	138300	LSC-IR
							AL	P	30	8142	44942	LSC
							AL	P	30	81492	81492	LSC
							AL	P	26	87399	87399	LSC
							AL	P	26	122087	122123	IR
							AL	F	23	59782	59803	LSC
							AL	F	22	9678	36497	LSC
							AL	P	22	29673	29718	LSC
							AL	P	22	30919	30919	LSC
							AL	F	21	8148	35574	LSC
							AL	R	21	28543	28543	LSC
							AL	P	21	35574	44945	LSC
							AL	F	21	36703	66636	LSC
							AL	F	20	44318	73920	LSC
							AL	R	20	49944	49944	LSC
							AL	P	20	51894	102685	LSC
							AL	F	20	51894	133554	LSC
							AL	P	20	74116	74140	LSC
							AL	P	20	112719	112719	SSC
							AL	P	20	113995	113995	SSC
							AL	P	19	341	388	LSC
							AL	P	19	3973	73928	LSC
							AL	R	19	28546	73930	LSC
							AL	R	19	44320	44320	LSC
							AL	R	18	134	134	LSC
							AL	R	18	259	43359	LSC
							AL	F	18	3972	35417	LSC
							AL	F	18	8115	44328	LSC
							AL	F	18	8213	35644	LSC
							AL	P	18	8309	9750	LSC
							AL	P	18	8312	8312	LSC
							AL	R	18	11573	11573	LSC
							AL	F	18	16203	73925	LSC
							AL	F	18	28543	73931	LSC
							AL	C	18	28548	35418	LSC
							AL	P	18	30194	30194	LSC
							AL	F	18	38152	40367	LSC
							AL	F	18	38701	40925	LSC
							AL	R	18	44321	73922	LSC
							AL	R	18	46767	46767	LSC
							AL	C	18	50567	124540	LSC
							AL	R	18	73923	73923	LSC
							AL	F	18	77752	77769	LSC
							AL	F	18	78986	83309	LSC
							AL	P	18	101609	108045	IR
