# Supplementary material for: Comparative Analysis and Phylogenetic Relationships of Ceriops Species (Rhizophoraceae) and Avicennia lanata (Acanthaceae): Insight into the Chloroplast Genome Evolution between Middle and Seaward Zones of Mangrove Forests
Source: Biology (Basel). 2022 Feb 28;11(3):383. doi: 10.3390/biology11030383 (PMC8945693; doi:10.3390/biology11030383)
Supplement: Supplementary file 1 [file biology-11-00383-s001.zip › TableS5.xlsx]

## Sheet: TS5
Table S5. SSRs in the chloroplast genomes of Ceriops and Avicennia species.
ID	SSR nr.	SSR type	SSR	size	start	end
CD	1	p2	(TA)5	10	7	16
CD	2	p1	(A)11	11	319	329
CD	3	c	(TA)5tttttttgaatctatatattttc(TA)5ttt(TA)8	62	448	509
CD	4	p1	(T)11	11	981	991
CD	5	c	(TA)5tgatatatgatttcgtaagatacttataattagaatgggttgcccgggactcgaacccggaactagtcggatggagtagaaaatttccttgtt(A)12	115	2348	2462
CD	6	p3	(GAA)4	12	3624	3635
CD	7	p3	(TTA)4	12	4302	4313
CD	8	p1	(A)11	11	4571	4581
CD	9	c	(A)10gatcagatgaaaatcaaagaaattctc(A)11	48	5191	5238
CD	10	p2	(AT)5	10	5527	5536
CD	11	p1	(A)11	11	6023	6033
CD	12	p1	(T)10	10	7853	7862
CD	13	c	(TA)5aataatataaatataggattctattgtatatttttcttatatgtgtaaattctatatgcaaataatatacctttctatatat(TA)6	104	8723	8826
CD	14	p2	(AT)5	10	9996	10005
CD	15	c	(ATTAT)3aattatattataaataaaattatattaataaaattatattatattaaaaaaa(AT)6aatatatataata(AT)6	104	11843	11946
CD	16	p2	(TA)7	14	12118	12131
CD	17	p1	(A)10	10	13826	13835
CD	18	c	(TTA)4tt(TTA)4	26	15214	15239
CD	19	c	(A)10taataaaaaaattatagtagtgaaatcgtgatataatttgaaaaagcaaacagcaaatccaaggtaataaaaaaatatgta(T)10	101	15739	15839
CD	20	c	(T)10cttgattgaatttttttattcaatattcaattcacagttacaaacgag(A)11	69	16360	16428
CD	21	p2	(TA)6	12	16691	16702
CD	22	p1	(A)11	11	17057	17067
CD	23	p1	(T)12	12	17236	17247
CD	24	p1	(T)10	10	18293	18302
CD	25	p1	(A)12	12	19346	19357
CD	26	p1	(T)12	12	21445	21456
CD	27	p2	(AT)5	10	22831	22840
CD	28	p1	(T)10	10	25623	25632
CD	29	p1	(A)11	11	30974	30984
CD	30	p2	(TA)8	16	31518	31533
CD	31	p1	(A)10	10	31779	31788
CD	32	c	(T)10ccttttttatttgtttttgtttgac(T)10	45	32735	32779
CD	33	p1	(T)12	12	33213	33224
CD	34	c	(G)11taagttctaaactcttttgttttttaatgatctaatcttattggcttattggaagacaaaaaagtgtgataaagacaaac(TCAGTA)3	109	34379	34487
CD	35	c	(ATT)4gatatatttatataataaaataaataataagaatctaaataatatataaatataaataaaataatat(ATAA)3	91	35659	35749
CD	36	p1	(T)10	10	36265	36274
CD	37	p1	(A)11	11	38178	38188
CD	38	c	(ATCT)4g(ATCT)3	29	38496	38524
CD	39	p1	(G)11	11	40394	40404
CD	40	c	(TA)6aatatataacttatatagaaatatacttatatagaatataa(ATAG)3	65	41722	41786
CD	41	p2	(AT)6	12	41928	41939
CD	42	p2	(TA)6	12	43022	43033
CD	43	c	(ATTA)3tatt(ATTA)3	28	43373	43400
CD	44	p1	(A)11	11	43627	43637
CD	45	p1	(A)10	10	43910	43919
CD	46	c	(T)13attagtagattttgc(TCTT)3	40	50659	50698
CD	47	p6	(ATAGGT)3	18	51794	51811
CD	48	p1	(A)11	11	52085	52095
CD	49	p1	(T)10	10	53287	53296
CD	50	p1	(A)20	20	53638	53657
CD	51	p6	(AAAGTA)3	18	54315	54332
CD	52	p1	(T)12	12	54845	54856
CD	53	p1	(T)12	12	54971	54982
CD	54	p1	(A)10	10	55270	55279
CD	55	p1	(T)10	10	55708	55717
CD	56	p1	(T)10	10	57805	57814
CD	57	p2	(TA)5	10	58475	58484
CD	58	p1	(T)10	10	59277	59286
CD	59	p1	(T)10	10	59490	59499
CD	60	p4	(CTTT)3	12	62848	62859
CD	61	p1	(A)10	10	63112	63121
CD	62	c	(A)10tggaaaatgtggtttttgatatttcctatatagtgaagtgatactttgggtttttacaaaagcaaaagagaatcc(T)10	95	65430	65524
CD	63	p4	(ATTT)3	12	65643	65654
CD	64	p1	(T)10	10	67250	67259
CD	65	p1	(T)11	11	67576	67586
CD	66	p2	(TA)5	10	69307	69316
CD	67	p1	(A)11	11	69732	69742
CD	68	p1	(T)11	11	71853	71863
CD	69	p4	(TTCT)3	12	72537	72548
CD	70	c	(T)11cttgtcgcggtaaaaccgtgtaccataaatcaggtaaaatgataattggacgggttgatttt(TAA)4	85	73931	74015
CD	71	p1	(A)11	11	74638	74648
CD	72	c	(TA)9aatataaatataaaatatatggaaatatgaaaatatggaaat(A)12tagaaaacccactctaaatttcataaatactcggggagaaagggacatattctc(T)11	137	76033	76169
CD	73	p1	(T)10	10	78581	78590
CD	74	p3	(AAT)5	15	80053	80067
CD	75	p1	(T)11	11	81118	81128
CD	76	p1	(T)10	10	83737	83746
CD	77	p4	(TTTC)3	12	84678	84689
CD	78	p1	(A)10	10	87053	87062
CD	79	p1	(T)10	10	89617	89626
CD	80	p4	(AATT)3	12	90622	90633
CD	81	p1	(A)10	10	91379	91388
CD	82	p4	(TTTC)3	12	92828	92839
CD	83	p1	(T)10	10	94849	94858
CD	84	p1	(T)11	11	107093	107103
CD	85	p1	(T)12	12	107782	107793
CD	86	c*	(T)12caagtttgaatttgttcatttggaatctgggctcttctacttcatttttattatt(TTTA)4(TTA)5*(TTAT)3*(TTA)5*tat(TTA)4	130	109040	109169
CD	87	p5	(GCAAT)3	15	110019	110033
CD	88	c	(A)14tgaaaaggtcgtcttattcaaaaccccaattatgaaatcccttctctcccacttcacacctcggaacgcaccgttcttat(AG)5	104	118414	118517
CD	89	p4	(AAAG)3	12	122796	122807
CD	90	p5	(AGAAA)3	15	123081	123095
CD	91	p1	(A)11	11	124341	124351
CD	92	p1	(A)10	10	126029	126038
CD	93	p1	(T)12	12	126330	126341
CD	94	p4	(GATT)3	12	128477	128488
CD	95	p3	(ATA)4	12	128700	128711
CD	96	p1	(A)10	10	129867	129876
CD	97	p4	(TATT)3	12	133834	133845
CD	98	c	(ATAAA)3caatcaaaaactaatcttatg(T)10	46	134065	134110
CD	99	p1	(A)10	10	137143	137152
CD	100	c	(TA)7ttat(TA)8atatatatacaatatatataaatttttttcaatctataaatataaataataattt(ATAA)3	101	137457	137557
CD	101	c	(CT)5ataagaacggtgcgttccgaggtgtgaagtgggagagaagggatttcataattggggttttgaataagacgaccttttca(T)14	104	142769	142872
CD	102	p5	(CATTG)3	15	151252	151266
CD	103	c*	(TAA)4at(ATA)5(AATA)3*(AAT)5*(AATA)4*aaaataataaaaatgaagtagaagagcccagattccaaatgaacaaattcaaacttg(A)12	130	152117	152246
CD	104	p1	(A)12	12	153493	153504
CD	105	p1	(A)11	11	154183	154193
CD	106	p1	(A)10	10	166428	166437
CZ	1	p2	(TA)5	10	12	21
CZ	2	p2	(TA)5	10	615	624
CZ	3	c	(TA)5tgatatacgatttcgtaagatacttataattagaatgggttgcccgggactcgaacccggaactagtcggatggagtagaaaatttccttgtt(A)11	114	2311	2424
CZ	4	p3	(GAA)4	12	3604	3615
CZ	5	p3	(TTA)4	12	4282	4293
CZ	6	c	(AAAT)3aaagagattgaatcgtatgacacaattaaaacattaaattagaaagtaaagaaccaagaaatgaaataatttataatggattctgaacat(A)11	113	5072	5184
CZ	7	p1	(A)10	10	6075	6084
CZ	8	c	(ATTGT)3atata(ATTGT)3	35	8026	8060
CZ	9	c	(TAAA)3tt(TAAA)3ttaaataaaaattaaataaaacaaaactattaaataaaactatt(AATA)4aatt(TAAA)3	102	8511	8612
CZ	10	p1	(A)12	12	8727	8738
CZ	11	c	(TATAT)3aatattatat(TA)6gttat(TA)6gttat(TA)6	71	9369	9439
CZ	12	c	(TA)6gttatatattattagtctagtttattaaacaaatactagtttattaaacaaataggtaatatatat(TAA)4ataataataaataataataaataataataaaaataataataaataaatggcttttttattatattaa(T)11	168	9549	9716
CZ	13	c	(TAAT)3atatac(TAAT)3atatac(TAAT)3atatactaattaatatataataaaaatagaataaaaaataat(A)11	101	9998	10098
CZ	14	c	(AT)6tataaatgtaatataaatagaaaaaaatgtaatataaatataaaaaatt(ATAA)4aaaaatac(AATAA)3	100	10892	10991
CZ	15	p1	(T)12	12	11174	11185
CZ	16	p1	(T)10	10	11888	11897
CZ	17	c	(TA)6ttataatattatatatat(TA)6atattataatattacgagaatgtaataataagaatg(TAA)4aagaaaagtaatagtaataaagtaatattaataaataataataaaatagtaatagaataatttagtaatagaataattgc(TA)5atactattgc(TA)5	200	12505	12704
CZ	18	c	(TA)6atttta(AT)6	30	13302	13331
CZ	19	c	(T)10atttg(TTA)4tt(TTA)4	41	16462	16502
CZ	20	p1	(T)11	11	16672	16682
CZ	21	c	(T)10gcttgattgaatttttttattcaatattcaattcacagttacaaacgag(A)11	70	17582	17651
CZ	22	p2	(TA)5	10	17930	17939
CZ	23	p1	(A)10	10	18273	18282
CZ	24	p1	(T)12	12	18479	18490
CZ	25	p1	(A)11	11	18637	18647
CZ	26	p1	(A)11	11	20617	20627
CZ	27	p1	(T)11	11	22716	22726
CZ	28	p2	(AT)5	10	24101	24110
CZ	29	p1	(T)11	11	26893	26903
CZ	30	p2	(TA)7	14	32743	32756
CZ	31	c	(A)10tataaaggaaaaataacatatatagcaaataaataaaatagatcaaaaagggatatt(A)11	78	32953	33030
CZ	32	p1	(T)12	12	33688	33699
CZ	33	p2	(AT)5	10	36185	36194
CZ	34	p6	(AAATAG)3	18	36400	36417
CZ	35	p1	(T)10	10	36762	36771
CZ	36	p1	(T)10	10	36896	36905
CZ	37	p1	(A)11	11	37711	37721
CZ	38	p1	(A)12	12	38713	38724
CZ	39	c	(ATCT)4g(ATCT)3	29	39032	39060
CZ	40	p1	(G)11	11	40894	40904
CZ	41	c	(TA)5t(TA)6aataattataatatatataaataat(TA)5at(TA)6aat(TA)6aat(TA)5aatataaattatatataaat(TA)6aattatatat(TA)5aatataaatat(TA)5	173	42245	42417
CZ	42	c	(AT)6tttttg(AT)6	30	42551	42580
CZ	43	c	(ATA)4tagaataataaattctaataataaattctaatatataataatatatataataataaattctaatataatat(ATA)4	95	43313	43407
CZ	44	p5	(ACTAA)3	15	43510	43524
CZ	45	c	(A)10tgaaattatatataaaattg(AT)5	40	43949	43988
CZ	46	p1	(A)10	10	44636	44645
CZ	47	c	(T)11attagtagattttgc(TCTT)3	38	51367	51404
CZ	48	p1	(T)12	12	53993	54004
CZ	49	p1	(A)16	16	54416	54431
CZ	50	p1	(A)10	10	54675	54684
CZ	51	p1	(A)10	10	55189	55198
CZ	52	p1	(T)10	10	55683	55692
CZ	53	p1	(T)14	14	55824	55837
CZ	54	p1	(A)11	11	56151	56161
CZ	55	p1	(T)11	11	57962	57972
CZ	56	p1	(T)10	10	60051	60060
CZ	57	p1	(A)10	10	60568	60577
CZ	58	p1	(A)10	10	63130	63139
CZ	59	p1	(A)11	11	63692	63702
CZ	60	p6	(TATTTT)3	18	65883	65900
CZ	61	c	(A)12tggaaaatgtggtttttgatatttcatatatagtgaagtgatactttgggtttttacaaaagcaaaagagaatcc(T)10	97	66041	66137
CZ	62	p4	(ATTT)3	12	66256	66267
CZ	63	p1	(T)12	12	67837	67848
CZ	64	p1	(T)10	10	67986	67995
CZ	65	p1	(T)15	15	68184	68198
CZ	66	c	(TA)5ccaaatat(TA)5ccaaatatataccaaatatacaatataccaaatatacaaacaattat(A)12taaaactttccgcaa(T)12	114	69937	70050
CZ	67	p1	(A)11	11	70390	70400
CZ	68	p1	(T)12	12	72510	72521
CZ	69	p4	(TTCT)3	12	73205	73216
CZ	70	p1	(A)10	10	73994	74003
CZ	71	c	(T)13cttgtcgcggtaaaaccgtgtaccataaatcaggtaaaatgataatttgacgggttgctttt(TAA)4	87	74550	74636
CZ	72	p1	(T)10	10	74757	74766
CZ	73	p1	(A)13	13	75263	75275
CZ	74	c	(TA)5aatataagatatatggaaataaattatatggaaataaatataaaatatatggaaatatg(A)12tagaaaacccactctaaatttgataaatactcggggagaaagggacatatttta(T)13	148	76700	76847
CZ	75	p1	(A)10	10	78502	78511
CZ	76	c	(T)12ctaggcatttcgcctag(A)10	39	79221	79259
CZ	77	c	(T)11caaataaaaaa(AAT)4	34	80667	80700
CZ	78	p1	(T)11	11	81743	81753
CZ	79	p1	(T)11	11	81929	81939
CZ	80	p4	(TTTC)3	12	85288	85299
CZ	81	p1	(A)10	10	86954	86963
CZ	82	p1	(A)10	10	87669	87678
CZ	83	p1	(T)10	10	90236	90245
CZ	84	p4	(AATT)3	12	91254	91265
CZ	85	p1	(T)10	10	92853	92862
CZ	86	p4	(TTTC)3	12	93409	93420
CZ	87	p1	(T)11	11	95074	95084
CZ	88	p1	(T)12	12	95431	95442
CZ	89	p2	(AT)5	10	104892	104901
CZ	90	p1	(T)12	12	107677	107688
CZ	91	c*	(TTTA)4(TTA)4*catttttattatt(TTTA)4(TTA)4*catttttattatt(TTTA)4(TTA)5*(TTAT)3*(TTA)4*	121	109680	109800
CZ	92	c	(A)12tgaaaaggtcgtcttattcaaaaccccaattatgaaatcccttctctcccacttcacacctcggaacgcaccgttcttat(AG)5	102	118843	118944
CZ	93	p2	(TA)5	10	120115	120124
CZ	94	p4	(AAAG)3	12	123251	123262
CZ	95	p5	(AGAAA)3	15	123536	123550
CZ	96	p1	(A)11	11	124808	124818
CZ	97	p1	(T)11	11	126170	126180
CZ	98	p3	(TTA)4	12	126387	126398
CZ	99	p1	(T)15	15	126732	126746
CZ	100	p4	(GATT)3	12	128876	128887
CZ	101	p3	(ATA)5	15	129116	129130
CZ	102	p4	(AAAT)3	12	130229	130240
CZ	103	p4	(TATT)3	12	134184	134195
CZ	104	c	(ATAAA)3caatcaaaaactaatcttatatatatttttttttatttgaaattgttataaaggtataaat(A)11	87	134410	134496
CZ	105	p2	(TA)6	12	137124	137135
CZ	106	p1	(T)10	10	137334	137343
CZ	107	p3	(TTA)4	12	139043	139054
CZ	108	p2	(AT)5	10	141176	141185
CZ	109	c	(CT)5ataagaacggtgcgttccgaggtgtgaagtgggagagaagggatttcataattggggttttgaataagacgaccttttca(T)12	102	142357	142458
CZ	110	c*	(ATA)4(AATA)3*(AAT)5*(AATA)4*aaaataataaaaatg(TAA)4(AATA)4*aaaataataaaaatg(TAA)4(AATA)4*	120	151500	151619
CZ	111	p1	(A)12	12	153613	153624
CZ	112	p2	(AT)5	10	156400	156409
CZ	113	p1	(A)12	12	165859	165870
CT	1	p4	(TTTA)3	12	669	680
CT	2	p1	(T)13	13	796	808
CT	3	p2	(TA)5	10	2142	2151
CT	4	p1	(A)10	10	2265	2274
CT	5	p3	(GAA)4	12	3429	3440
CT	6	p3	(TTA)4	12	4107	4118
CT	7	p1	(A)10	10	4324	4333
CT	8	c	(AAAT)3aaagagattgaatcgtatgacacaatcaaaacattaaatt(AGAA)3ccaagaaatgaaataatttataatggattctgaacat(A)10	111	4905	5015
CT	9	p1	(T)10	10	5373	5382
CT	10	p1	(A)10	10	5653	5662
CT	11	p1	(T)10	10	6705	6714
CT	12	p1	(A)10	10	7695	7704
CT	13	c	(TA)6actatataatattagtctagtttattaaacaaataggtaatatatat(TAA)4	71	8222	8292
CT	14	p1	(T)16	16	9041	9056
CT	15	p1	(T)13	13	10014	10026
CT	16	p2	(TA)7	14	10211	10224
CT	17	p3	(TAA)4	12	10367	10378
CT	18	c	(AT)5tatattaaaacatata(AT)5tatattaaaacatatatattattaaaatatataatatatattattttatatatattatttttatattattatttatta(T)10	124	10983	11106
CT	19	p1	(A)10	10	12835	12844
CT	20	c	(TTA)4g(TTA)6	31	14202	14232
CT	21	p1	(T)11	11	14405	14415
CT	22	p1	(A)11	11	14675	14685
CT	23	c	(T)11cttaattgaatttttttattcaatattcaattcacagttacaaacgag(A)11	70	15301	15370
CT	24	p2	(TA)5	10	15601	15610
CT	25	p1	(A)13	13	15935	15947
CT	26	p1	(A)11	11	18216	18226
CT	27	p1	(T)11	11	20306	20316
CT	28	p2	(AT)5	10	21697	21706
CT	29	p1	(T)11	11	24485	24495
CT	30	p1	(A)10	10	28723	28732
CT	31	p1	(A)10	10	29186	29195
CT	32	p2	(TA)6	12	30499	30510
CT	33	p1	(A)10	10	30689	30698
CT	34	p1	(T)10	10	31228	31237
CT	35	p1	(T)10	10	31737	31746
CT	36	p3	(AAT)4	12	34412	34423
CT	37	p4	(ATAA)3	12	35900	35911
CT	38	p1	(A)10	10	36741	36750
CT	39	c	(ATCT)3g(ATCT)3	25	37019	37043
CT	40	p1	(G)11	11	38890	38900
CT	41	c	(TA)6aatat(ATAG)3	29	40209	40237
CT	42	p1	(T)10	10	40371	40380
CT	43	p1	(C)12	12	40682	40693
CT	44	p1	(A)10	10	41850	41859
CT	45	p4	(AAGA)3	12	48498	48509
CT	46	p4	(TCTT)3	12	48838	48849
CT	47	p1	(A)10	10	49809	49818
CT	48	p1	(A)10	10	50066	50075
CT	49	p1	(T)10	10	50333	50342
CT	50	p1	(A)14	14	51926	51939
CT	51	p1	(T)11	11	53124	53134
CT	52	p1	(T)10	10	53251	53260
CT	53	p1	(T)10	10	53989	53998
CT	54	p1	(T)13	13	55413	55425
CT	55	p1	(T)11	11	57342	57352
CT	56	p1	(A)12	12	57860	57871
CT	57	p1	(A)10	10	60371	60380
CT	58	p1	(A)10	10	60900	60909
CT	59	c	(A)10ttgaaaatgtggtttttcatatttcatatatagtgaagtgatacttcgggttgttacaaaagcaaaagagaatca(T)12caaaacctattccttattttgttatattagttaatactcctagtgaatgatttttcttttcatcgaatgattattc(ATTT)3	185	63102	63286
CT	60	p1	(C)12	12	65219	65230
CT	61	c	(TA)5ccaaatatacaaacaattat(A)10taaaactttttttgtccgcaa(T)12	73	66881	66953
CT	62	p1	(A)11	11	67293	67303
CT	63	p1	(T)12	12	69394	69405
CT	64	p4	(TTCT)3	12	70047	70058
CT	65	p1	(A)11	11	70187	70197
CT	66	p1	(A)10	10	70837	70846
CT	67	c	(TAA)4ttcatgaaagagattatcatattgtcacaattaaattcgatgcgaaatctaaaaatccctccttcgtagttgtataagaagag(T)10	105	71463	71567
CT	68	c	(TA)5aatatataaatatataatatatggaaatatgtattatatggaaatatgtatggaaatatg(A)10tagaaaacccactctaaatttcataaatactcggggagaaagggacatatttga(T)10	144	73526	73669
CT	69	p1	(T)10	10	76042	76051
CT	70	c	(T)11caaat(A)11	27	77474	77500
CT	71	p1	(A)10	10	77701	77710
CT	72	p1	(T)14	14	78563	78576
CT	73	p6	(GATATG)3	18	79092	79109
CT	74	p4	(TTTC)3	12	82066	82077
CT	75	p1	(A)10	10	83732	83741
CT	76	p1	(T)11	11	87164	87174
CT	77	p1	(T)10	10	87366	87375
CT	78	c	(ATCT)3atgtaattgatgaataatatactgaatcatggaaatccttgagattttacctaatttatttcgaatttctaatttatttcga(ATTT)3actaatttatttactttaatttactatttaactatttactttatttactatttac(TTTA)3	173	89520	89692
CT	79	p1	(T)14	14	89825	89838
CT	80	p2	(TA)5	10	90029	90038
CT	81	c	(TAT)4aagta(TAT)4	29	90193	90221
CT	82	p4	(TTTC)3	12	90893	90904
CT	83	c	(T)15atcataagattaacctcttattaataaatgatgttcgc(T)14	67	92485	92551
CT	84	p2	(TA)18	36	102313	102348
CT	85	p1	(T)13	13	105070	105082
CT	86	c	(TTTA)3tttt(TTA)4(TATT)3tt(TTA)4tat(TTA)4	69	107059	107127
CT	87	p5	(GCAAT)3	15	107921	107935
CT	88	c	(A)11tgaaaaggtcgtcttattcaaaaccccaattatgaaatcccttctctcccacttcacacctcggaacgcaccgttcttat(AG)5	101	116300	116400
CT	89	p4	(AAAG)3	12	120650	120661
CT	90	p5	(AGAAA)3	15	120935	120949
CT	91	p1	(A)11	11	122210	122220
CT	92	p3	(TTA)5	15	123782	123796
CT	93	p1	(T)14	14	124132	124145
CT	94	p4	(GATT)3	12	126287	126298
CT	95	p3	(ATA)4	12	126509	126520
CT	96	p1	(T)10	10	126651	126660
CT	97	p1	(A)11	11	127643	127653
CT	98	p4	(TATT)3	12	131646	131657
CT	99	c	(ATAAA)3caatcaaaaactaatcttatgc(T)14	51	131887	131937
CT	100	p1	(T)11	11	132312	132322
CT	101	c	(TTA)5gttattgtgttaattttagttaacttatcaatggtgtttagttaactttaacttaccaatggtg(T)10agtttatactcttctcttatacaaagaacctcccatactctatataaataaataggtatataaataaataggtctgacttcggaaaaagg(A)11	190	133545	133734
CT	102	p1	(T)10	10	134917	134926
CT	103	p1	(T)10	10	135097	135106
CT	104	c	(A)11ttatcttttttcttattcttattaaaaatcaaatactaattttgctataattctttatcctttttctatgtattatatttttttctatgtattat(TA)6	118	135403	135520
CT	105	p1	(T)11	11	135735	135745
CT	106	p3	(TTA)4	12	137439	137450
CT	107	c	(CT)5ataagaacggtgcgttccgaggtgtgaagtgggagagaagggatttcataattggggttttgaataagacgaccttttca(T)11	101	140693	140793
CT	108	p5	(CATTG)3	15	149157	149171
CT	109	c	(ATA)4aat(ATA)4aa(AAAT)3(ATA)4aa(AAAT)3	67	149965	150031
CT	110	p1	(A)13	13	152011	152023
CT	111	p2	(AT)18	36	154744	154779
CTa	1	p4	(TTTA)3	12	746	757
CTa	2	p1	(T)13	13	873	885
CTa	3	p2	(TA)5	10	2219	2228
CTa	4	p1	(A)10	10	2342	2351
CTa	5	p3	(GAA)4	12	3506	3517
CTa	6	p3	(TTA)4	12	4184	4195
CTa	7	p1	(A)10	10	4401	4410
CTa	8	c	(AAAT)3aaagagattgaatcgtatgacacaatcaaaacattaaatt(AGAA)3ccaagaaatgaaataatttataatggattctgaacat(A)10	111	4982	5092
CTa	9	p1	(T)10	10	5417	5426
CTa	10	p1	(A)10	10	5697	5706
CTa	11	p1	(T)10	10	6749	6758
CTa	12	p1	(T)10	10	7334	7343
CTa	13	p1	(A)10	10	7755	7764
CTa	14	c	(TA)6actatataatattagtctagtttattaaacaaataggtaatatatat(TAA)4	71	8305	8375
CTa	15	p1	(T)15	15	9124	9138
CTa	16	p1	(T)13	13	10112	10124
CTa	17	p2	(TA)7	14	10309	10322
CTa	18	p3	(TAA)4	12	10465	10476
CTa	19	c	(AT)5tatattaaaacatata(AT)5tatattaaaacatatatattattaaaatatataatatatattattttatatatattatttttatattattatttatta(T)10	124	11064	11187
CTa	20	p1	(A)10	10	12916	12925
CTa	21	c	(TTA)4g(TTA)6	31	14283	14313
CTa	22	p1	(T)10	10	14486	14495
CTa	23	p1	(A)11	11	14755	14765
CTa	24	c	(T)11cttgattgaatttttttattcaatattcaattcacagttacaaacgag(A)11	70	15381	15450
CTa	25	p2	(TA)5	10	15681	15690
CTa	26	p1	(A)13	13	16015	16027
CTa	27	p1	(A)11	11	18296	18306
CTa	28	p1	(T)11	11	20386	20396
CTa	29	p2	(AT)5	10	21777	21786
CTa	30	p1	(T)11	11	24565	24575
CTa	31	p1	(A)10	10	28803	28812
CTa	32	p1	(A)10	10	29266	29275
CTa	33	p2	(TA)6	12	30579	30590
CTa	34	p1	(A)10	10	30769	30778
CTa	35	p1	(T)10	10	31308	31317
CTa	36	p1	(T)10	10	31817	31826
CTa	37	p3	(AAT)4	12	34534	34545
CTa	38	c	(ATCT)3g(ATCT)3	25	36874	36898
CTa	39	p1	(G)11	11	38745	38755
CTa	40	c	(TA)6aatat(ATAG)3	29	40064	40092
CTa	41	p1	(T)10	10	40226	40235
CTa	42	p1	(C)11	11	40537	40547
CTa	43	p1	(A)10	10	41663	41672
CTa	44	p4	(AAGA)3	12	48298	48309
CTa	45	p4	(TCTT)3	12	48638	48649
CTa	46	p1	(A)10	10	49865	49874
CTa	47	p1	(A)14	14	51684	51697
CTa	48	p1	(A)11	11	51925	51935
CTa	49	p1	(T)11	11	52884	52894
CTa	50	p1	(T)10	10	53011	53020
CTa	51	p1	(T)10	10	53749	53758
CTa	52	p1	(T)12	12	55173	55184
CTa	53	p1	(T)11	11	57101	57111
CTa	54	p1	(A)14	14	57619	57632
CTa	55	p1	(A)10	10	60132	60141
CTa	56	p1	(A)11	11	60648	60658
CTa	57	c	(A)10ttgaaaatgtggtttttcatatttcatatttcatatatagtgaagtgatacttcgggttgttacaaaagcaaaagagaatca(T)13caaaacctattccttattttgttatattagttaatactcctagtgaatgatttttcttttcatcgaatgattattc(ATTT)3	193	62863	63055
CTa	58	p1	(C)12	12	64988	64999
CTa	59	c	(TA)5ccaaatatacaaacaattat(A)10taaaactttttttgtccgcaa(T)12	73	66650	66722
CTa	60	p1	(A)11	11	67062	67072
CTa	61	p1	(T)12	12	69163	69174
CTa	62	p4	(TTCT)3	12	69816	69827
CTa	63	p1	(A)11	11	69956	69966
CTa	64	p1	(A)10	10	70606	70615
CTa	65	c	(TAA)4ttcatgaaagagattatcatattgtcacaattaaattcgatgcgaaatctaaaaatccctccttcgtagttgtataagaagag(T)10	105	71232	71336
CTa	66	c	(TA)5aatatataaatatataatatatggaaatatgtattatatggaaatatgtatggaaatatg(A)10tagaaaacccactctaaatttcataaatactcggggagaaagggacatatttga(T)10	144	73320	73463
CTa	67	p1	(T)10	10	75836	75845
CTa	68	c	(T)12caaat(A)10	27	77268	77294
CTa	69	p1	(T)12	12	78357	78368
CTa	70	p6	(GATATG)3	18	78884	78901
CTa	71	p4	(TTTC)3	12	81858	81869
CTa	72	p1	(A)10	10	83524	83533
CTa	73	p1	(T)11	11	86885	86895
CTa	74	p1	(T)10	10	87087	87096
CTa	75	c	(ATCT)3atgtaattgatgaataatatactgaatcatggaaatccttgagattttacctaatttatttcgaatttctaatttatttcga(ATTT)3actaatttatttactttaatttactatttaactatttactttatttactatttac(TTTA)3	173	89241	89413
CTa	76	p1	(T)14	14	89595	89608
CTa	77	c	(TAT)4aagta(TAT)4	29	89963	89991
CTa	78	p4	(TTTC)3	12	90644	90655
CTa	79	c	(T)15atcataagattaacctcttattaataaatgatgttcgc(T)14	67	92236	92302
CTa	80	p2	(TA)21	42	102141	102182
CTa	81	p1	(T)13	13	104904	104916
CTa	82	c	(TTTA)3tttt(TTA)4(TATT)3tt(TTA)4tat(TTA)4	69	106893	106961
CTa	83	p5	(GCAAT)3	15	107755	107769
CTa	84	c	(A)11tgaaaaggtcgtcttattcaaaaccccaattatgaaatcccttctctcccacttcacacctcggaacgcaccgttcttat(AG)5	101	116134	116234
CTa	85	p3	(TAA)4	12	119554	119565
CTa	86	p1	(A)11	11	121259	121269
CTa	87	c	(TA)6ataatacatagaaaaaaatataatacatagaaaaaggataaagaattatagcaaaattagtatttgatttttaataagaataagaaaaaagataa(T)10	117	121484	121600
CTa	88	p1	(A)10	10	122075	122084
CTa	89	p1	(A)10	10	122496	122505
CTa	90	c	(T)11cctttttccgaagtcagacctatttatttatatacctatttatttatatagagtatgggagtttctttgtataagagaagagtataaact(A)10caccattggtaagttaaagttaactaaacaccattgataagttaactaaaattaacacaataac(TAA)5	190	123265	123454
CTa	91	p1	(A)11	11	124677	124687
CTa	92	c	(A)14gcataagattagtttttgattg(TTTAT)3	51	125062	125112
CTa	93	p4	(AATA)3	12	125342	125353
CTa	94	p1	(T)11	11	129346	129356
CTa	95	p1	(A)10	10	130339	130348
CTa	96	p3	(TAT)4	12	130479	130490
CTa	97	p4	(AATC)3	12	130701	130712
CTa	98	p1	(A)14	14	132854	132867
CTa	99	p3	(TAA)5	15	133203	133217
CTa	100	p1	(T)11	11	134779	134789
CTa	101	p5	(TTTTC)3	15	136049	136063
CTa	102	p4	(TTCT)3	12	136336	136347
CTa	103	c	(CT)5ataagaacggtgcgttccgaggtgtgaagtgggagagaagggatttcataattggggttttgaataagacgaccttttca(T)11	101	140694	140794
CTa	104	p5	(CATTG)3	15	149158	149172
CTa	105	c	(ATA)4aat(ATA)4aa(AAAT)3(ATA)4aa(AAAT)3	67	149966	150032
CTa	106	p1	(A)13	13	152012	152024
CTa	107	p2	(AT)21	42	154745	154786
CTb	1	p4	(TTTA)3	12	768	779
CTb	2	p1	(T)13	13	895	907
CTb	3	p2	(TA)5	10	2241	2250
CTb	4	p1	(A)10	10	2364	2373
CTb	5	p3	(GAA)4	12	3528	3539
CTb	6	p3	(TTA)4	12	4206	4217
CTb	7	p1	(A)10	10	4423	4432
CTb	8	c	(AAAT)3aaagagattgaatcgtatgacacaatcaaaacattaaatt(AGAA)3ccaagaaatgaaataatttataatggattctgaacat(A)10	111	5004	5114
CTb	9	p1	(T)10	10	5430	5439
CTb	10	p1	(A)10	10	5710	5719
CTb	11	p1	(T)10	10	6762	6771
CTb	12	p1	(T)10	10	7347	7356
CTb	13	p1	(A)10	10	7753	7762
CTb	14	c	(TA)6actatataatattagtctagtttattaaacaaataggtaatatatat(TAA)4	71	8303	8373
CTb	15	p1	(T)15	15	9143	9157
CTb	16	p1	(T)13	13	10131	10143
CTb	17	p2	(TA)7	14	10328	10341
CTb	18	p3	(TAA)4	12	10484	10495
CTb	19	c	(AT)5tatattaaaacatata(AT)5tatattaaaacatatatattattaaaatatataatatatattattttatatatattatttttatattattatttatta(T)10	124	11083	11206
CTb	20	p1	(A)11	11	12934	12944
CTb	21	c	(TTA)4g(TTA)6	31	14302	14332
CTb	22	p1	(T)10	10	14505	14514
CTb	23	p1	(A)11	11	14774	14784
CTb	24	c	(T)11cttgattgaatttttttattcaatattcaattcacagttacaaacgag(A)11	70	15400	15469
CTb	25	p2	(TA)5	10	15700	15709
CTb	26	p1	(A)14	14	16034	16047
CTb	27	p1	(A)11	11	18316	18326
CTb	28	p1	(T)11	11	20406	20416
CTb	29	p2	(AT)5	10	21797	21806
CTb	30	p1	(T)11	11	24585	24595
CTb	31	p1	(A)10	10	28823	28832
CTb	32	p1	(A)10	10	29286	29295
CTb	33	p2	(TA)6	12	30599	30610
CTb	34	p1	(A)10	10	30789	30798
CTb	35	p1	(T)10	10	31328	31337
CTb	36	p1	(T)10	10	31837	31846
CTb	37	p3	(AAT)4	12	34554	34565
CTb	38	p4	(ATAA)3	12	36071	36082
CTb	39	c	(ATCT)3g(ATCT)3	25	37179	37203
CTb	40	p1	(G)11	11	39050	39060
CTb	41	c	(TA)6aatat(ATAG)3	29	40369	40397
CTb	42	p1	(T)10	10	40531	40540
CTb	43	p1	(C)11	11	40842	40852
CTb	44	p1	(A)10	10	42009	42018
CTb	45	p4	(AAGA)3	12	48644	48655
CTb	46	p4	(TCTT)3	12	48984	48995
CTb	47	p1	(A)10	10	50211	50220
CTb	48	p1	(A)14	14	52030	52043
CTb	49	p1	(A)11	11	52271	52281
CTb	50	p1	(T)11	11	53230	53240
CTb	51	p1	(T)10	10	53357	53366
CTb	52	p1	(T)10	10	54095	54104
CTb	53	p1	(T)12	12	55519	55530
CTb	54	p1	(T)11	11	57467	57477
CTb	55	p1	(A)13	13	57985	57997
CTb	56	p1	(A)10	10	60497	60506
CTb	57	p1	(A)10	10	61013	61022
CTb	58	c	(A)10ttgaaaatgtggtttttcatatttcatatttcatatttcatatatagtgaagtgatacttcgggttgttacaaaagcaaaagagaatca(T)13caaaacctattccttattttgttatattagttaatactcctagtgaatgatttttcttttcatcgaatgattattc(ATTT)3	200	63227	63426
CTb	59	p1	(C)12	12	65359	65370
CTb	60	c	(TA)5ccaaatatacaaacaattat(A)10taaaactttttttgtccgcaa(T)12	73	67021	67093
CTb	61	p1	(A)11	11	67433	67443
CTb	62	p1	(T)12	12	69534	69545
CTb	63	p4	(TTCT)3	12	70187	70198
CTb	64	p1	(A)11	11	70327	70337
CTb	65	p1	(A)10	10	70977	70986
CTb	66	c	(TAA)4ttcatgaaagagattatcatattgtcacaattaaattcgatgcgaaatctaaaaatccctccttcgtagttgtataagaagag(T)10	105	71603	71707
CTb	67	c	(TA)5aatatataaatatataatatatggaaatatgtattatatggaaatatgtatggaaatatg(A)10tagaaaacccactctaaatttcataaatactcggggagaaagggacatatttga(T)10	144	73670	73813
CTb	68	p1	(T)10	10	76186	76195
CTb	69	c	(T)11caaat(A)11	27	77618	77644
CTb	70	p1	(T)12	12	78707	78718
CTb	71	p6	(GATATG)3	18	79234	79251
CTb	72	p4	(TTTC)3	12	82208	82219
CTb	73	p1	(A)10	10	83874	83883
CTb	74	p1	(T)11	11	87287	87297
CTb	75	p1	(T)10	10	87489	87498
CTb	76	c	(ATCT)3atgtaattgatgaataatatactgaatcatggaaatccttgagattttacctaatttatttcgaatttctaatttatttcga(ATTT)3actaatttatttactttaatttactatttaactatttactttatttactatttac(TTTA)3	173	89643	89815
CTb	77	p1	(T)14	14	89980	89993
CTb	78	c	(TAT)4aagta(TAT)4	29	90348	90376
CTb	79	p4	(TTTC)3	12	91029	91040
CTb	80	c	(T)15atcataagattaacctcttattaataaatgatgttcgc(T)14	67	92621	92687
CTb	81	p2	(TA)21	42	102449	102490
CTb	82	p1	(T)13	13	105212	105224
CTb	83	c	(TTTA)3tttt(TTA)4(TATT)3tt(TTA)4tat(TTA)4	69	107201	107269
CTb	84	p5	(GCAAT)3	15	108063	108077
CTb	85	c	(A)11tgaaaaggtcgtcttattcaaaaccccaattatgaaatcccttctctcccacttcacacctcggaacgcaccgttcttat(AG)5	101	116442	116542
CTb	86	p3	(TAA)4	12	119785	119796
CTb	87	p1	(A)11	11	121490	121500
CTb	88	c	(TA)6ataatacatagaaaaaaatataatacatagaaaaaggataaagaattatagcaaaattagtatttgatttttaataagaataagaaaaaagataa(T)10	117	121715	121831
CTb	89	p1	(A)10	10	122306	122315
CTb	90	c	(T)12cctttttccgaagtcagacctatttatttatatacctatttatttatatagagtatgggagtttctttgtataagagaagagtataaact(A)10caccattggtaagttaaagttaactaaacaccattgataagttaactaaaattaacacaataac(TAA)5	191	123493	123683
CTb	91	p1	(A)11	11	124890	124900
CTb	92	c	(A)14gcataagattagtttttgattg(TTTAT)3	51	125275	125325
CTb	93	p4	(AATA)3	12	125555	125566
CTb	94	p1	(T)11	11	129559	129569
CTb	95	p1	(A)10	10	130552	130561
CTb	96	p3	(TAT)4	12	130692	130703
CTb	97	p4	(AATC)3	12	130914	130925
CTb	98	p1	(A)14	14	133067	133080
CTb	99	p3	(TAA)5	15	133416	133430
CTb	100	p1	(T)11	11	134992	135002
CTb	101	p5	(TTTTC)3	15	136262	136276
CTb	102	p4	(TTCT)3	12	136549	136560
CTb	103	c	(CT)5ataagaacggtgcgttccgaggtgtgaagtgggagagaagggatttcataattggggttttgaataagacgaccttttca(T)11	101	140830	140930
CTb	104	p5	(CATTG)3	15	149294	149308
CTb	105	c	(ATA)4aat(ATA)4aa(AAAT)3(ATA)4aa(AAAT)3	67	150102	150168
CTb	106	p1	(A)13	13	152148	152160
CTb	107	p2	(AT)21	42	154881	154922
AL	1	p1	(T)13	13	3980	3992
AL	2	p4	(ATTG)3	12	5578	5589
AL	3	p1	(A)10	10	8116	8125
AL	4	p2	(TA)9	18	8313	8330
AL	5	p1	(T)11	11	8556	8566
AL	6	p2	(AT)7	14	9751	9764
AL	7	p4	(GTCT)3	12	11050	11061
AL	8	p1	(A)10	10	11594	11603
AL	9	p1	(T)10	10	12284	12293
AL	10	p1	(T)11	11	14340	14350
AL	11	p1	(A)11	11	15245	15255
AL	12	p3	(TTA)4	12	15450	15461
AL	13	p1	(A)16	16	16204	16219
AL	14	p1	(T)11	11	18412	18422
AL	15	c	(A)10g(A)11	22	28544	28565
AL	16	p1	(T)12	12	29209	29220
AL	17	p1	(T)10	10	31556	31565
AL	18	p1	(T)12	12	32252	32263
AL	19	p3	(TTC)4	12	35206	35217
AL	20	p1	(T)11	11	35425	35435
AL	21	p1	(A)10	10	36278	36287
AL	22	p1	(C)11	11	36618	36628
AL	23	c	(AAAT)3(A)17	29	44310	44338
AL	24	p1	(A)11	11	44578	44588
AL	25	p1	(T)10	10	45908	45917
AL	26	p1	(A)11	11	47151	47161
AL	27	p1	(T)10	10	47312	47321
AL	28	p1	(T)13	13	50568	50580
AL	29	c	(ATA)4aataat(A)10	28	54265	54292
AL	30	p1	(A)11	11	59321	59331
AL	31	p1	(T)10	10	59516	59525
AL	32	c	(GAAA)3tttctc(T)10	28	60719	60746
AL	33	p1	(T)10	10	63698	63707
AL	34	p1	(T)10	10	65486	65495
AL	35	p1	(T)13	13	69345	69357
AL	36	p1	(A)18	18	73924	73941
AL	37	p1	(T)10	10	77948	77957
AL	38	p1	(A)10	10	81592	81601
AL	39	p1	(T)11	11	83865	83875
AL	40	p1	(A)11	11	111332	111342
AL	41	p4	(AATT)3	12	112306	112317
AL	42	p4	(GATT)3	12	114149	114160
AL	43	p4	(TATT)3	12	121760	121771
AL	44	c	(C)11(A)11	22	123593	123614
AL	45	p1	(A)14	14	124540	124553
AMa	1	p1	(T)10	10	212	221
AMa	2	p2	(AC)6	12	3624	3635
AMa	3	p1	(T)12	12	3797	3808
AMa	4	p4	(ATTG)3	12	5305	5316
AMa	5	p2	(TA)8	16	9264	9279
AMa	6	p4	(GTCT)3	12	10569	10580
AMa	7	p1	(T)10	10	12487	12496
AMa	8	p1	(C)10	10	15479	15488
AMa	9	p1	(T)10	10	17691	17700
AMa	10	p4	(CTTG)3	12	22105	22116
AMa	11	p1	(T)19	19	30545	30563
AMa	12	p1	(T)11	11	31176	31186
AMa	13	p3	(TTC)4	12	34100	34111
AMa	14	p1	(T)11	11	34319	34329
AMa	15	c	(C)11aagggggtaatcaattactagttaacagagccaaacccccaattttgggataaaat(A)10	77	35434	35510
AMa	16	p1	(T)12	12	42156	42167
AMa	17	p1	(A)13	13	43107	43119
AMa	18	p1	(A)10	10	43362	43371
AMa	19	p1	(A)13	13	45601	45613
AMa	20	p1	(A)10	10	46060	46069
AMa	21	p1	(T)11	11	46220	46230
AMa	22	p1	(T)13	13	49637	49649
AMa	23	p3	(ATA)4	12	53140	53151
AMa	24	p1	(T)13	13	55713	55725
AMa	25	p1	(T)10	10	57618	57627
AMa	26	p1	(T)12	12	59414	59425
AMa	27	p1	(A)10	10	60687	60696
AMa	28	p1	(T)14	14	64060	64073
AMa	29	p1	(A)10	10	65070	65079
AMa	30	p1	(A)10	10	65561	65570
AMa	31	p1	(A)11	11	67686	67696
AMa	32	p1	(T)24	24	67959	67982
AMa	33	p1	(T)10	10	69075	69084
AMa	34	p1	(A)14	14	72576	72589
AMa	35	p1	(T)11	11	73364	73374
AMa	36	p1	(T)10	10	73625	73634
AMa	37	p1	(T)10	10	76559	76568
AMa	38	p1	(T)10	10	100515	100524
AMa	39	p4	(AGGT)3	12	103828	103839
AMa	40	p4	(AATA)3	12	112725	112736
AMa	41	p1	(A)10	10	124747	124756
AMa	42	p4	(CTAC)3	12	128961	128972
AMa	43	p1	(A)10	10	132278	132287
AMb	1	c	(C)10(T)10	20	350	369
AMb	2	p1	(T)10	10	4076	4085
AMb	3	p1	(C)13	13	4793	4805
AMb	4	p4	(ATTG)3	12	5685	5696
AMb	5	p2	(TA)8	16	9448	9463
AMb	6	p4	(GTCT)3	12	10751	10762
AMb	7	p1	(A)10	10	11300	11309
AMb	8	p1	(T)12	12	11991	12002
AMb	9	p1	(T)11	11	14050	14060
AMb	10	c	(C)12tttttttttg(A)10	32	15900	15931
AMb	11	p1	(T)11	11	18130	18140
AMb	12	p4	(CTTG)3	12	22545	22556
AMb	13	p1	(T)14	14	28924	28937
AMb	14	p1	(T)12	12	31246	31257
AMb	15	p1	(T)12	12	31612	31623
AMb	16	p1	(T)13	13	31950	31962
AMb	17	p3	(TTC)4	12	34905	34916
AMb	18	p1	(T)10	10	35125	35134
AMb	19	p1	(A)10	10	35909	35918
AMb	20	p1	(A)11	11	36386	36396
AMb	21	p1	(T)12	12	43070	43081
AMb	22	p1	(A)11	11	44021	44031
AMb	23	p1	(A)10	10	44274	44283
AMb	24	p1	(T)10	10	45598	45607
AMb	25	p1	(A)13	13	46393	46405
AMb	26	p1	(A)10	10	46845	46854
AMb	27	p1	(T)10	10	49300	49309
AMb	28	p3	(ATA)4	12	53831	53842
AMb	29	p1	(T)10	10	56470	56479
AMb	30	p1	(T)12	12	58373	58384
AMb	31	p1	(A)10	10	58894	58903
AMb	32	p1	(T)12	12	59082	59093
AMb	33	p4	(GAAA)3	12	60281	60292
AMb	34	p1	(T)10	10	62953	62962
AMb	35	p1	(T)11	11	63261	63271
AMb	36	p1	(T)10	10	65055	65064
AMb	37	p1	(A)10	10	66064	66073
AMb	38	p1	(A)10	10	67866	67875
AMb	39	c	(A)10tcagaaactttcttttgctaggtgtcaaaaatagagtcaat(A)11	62	68560	68621
AMb	40	p1	(T)10	10	68901	68910
AMb	41	p1	(T)11	11	69805	69815
AMb	42	p1	(T)10	10	69938	69947
AMb	43	c	(A)12gaaaaatctttc(T)10	34	74486	74519
AMb	44	p1	(T)10	10	77461	77470
AMb	45	p1	(T)10	10	101645	101654
AMb	46	p3	(CTT)4	12	109392	109403
AMb	47	p1	(A)10	10	111260	111269
AMb	48	p1	(G)12	12	112210	112221
AMb	49	p1	(T)10	10	113739	113748
AMb	50	p4	(AATA)3	12	114050	114061
AMb	51	p1	(A)10	10	121505	121514
AMb	52	p4	(AATC)3	12	121640	121651
AMb	53	p4	(AATT)3	12	123505	123516
AMb	54	p1	(T)11	11	124229	124239
AMb	55	p1	(T)11	11	124480	124490
AMb	56	p3	(TTC)4	12	124724	124735
AMb	57	p1	(A)10	10	133723	133732
Notes: CD, CZ, CT, Cta, CTb, AL, AMa and AMb represent Ceriops decandra, Ceriops zippeliana, Ceriops tagal, Ceriops tagal (MH240380), Ceriops tagal (CNS0105415), Avicennia lanata, Avicennia marina (MT012822) and Avicennia marina (CNS0105414).
