# Supplementary material for: Comparative Analysis and Phylogenetic Relationships of Ceriops Species (Rhizophoraceae) and Avicennia lanata (Acanthaceae): Insight into the Chloroplast Genome Evolution between Middle and Seaward Zones of Mangrove Forests
Source: Biology (Basel). 2022 Feb 28;11(3):383. doi: 10.3390/biology11030383 (PMC8945693; doi:10.3390/biology11030383)
Supplement: Supplementary file 1 [file biology-11-00383-s001.zip › TableS6.xlsx]

## Sheet: TS6
Table S6. List of specific sequences in a IR region in three Ceriops species.
Species	Genome position	Size	Sequence
CT	154,666-154,832	167	TTGAATCGAGAAATGGGTTTGATTGTCCATTTTTTGATATTTTGATATAATTTTGATATAAATATAATATATATTATAATATATATATATATATATATATATATATATATATATAAGATAAGGCATCTTCCGGATAATTCAAATCGAAGCAATTGGATGTCCGACTC
CD	156,836-157,042	207	TTGAATCGAGAAATGGGTTTGATTGTCCATTTTTTGATATTTTGATATAATTTTGATTTTGATATATTTTGATATAATGATATAAATATAATATATATTATATAATTATATATTATATAATATATATTATATAATTATATATAAGATAAGGCATCTTATAAGGCATCTTCCGGATAATTCAAATCGAAGCAATTGGATGTCCGACTC
CZ	156,267-156,492	226	TTGAATCGAGAAATGGGTTTGATTGTCCATTTTTTGATATTTTGATATAATTTTGATTTGGATATATTTTGATATAAATATAATATATATTATATAATTATATATTATATAATATATATTATATAATTATATAATATATATATTATAATTATATATAAGATAAGGCATCTTATAAGATAAGGCATCTTCCGGATAATTCAAATCGAAGCAATTGGATGTCCGACTC
CT	154,566-154,888	323	CCTCCGTCGTTACATTCCATTTAGGATTAGGAATAGGCGTAATCGGACCTGCTTTTTACATAATTTGGGACCCTATTCTATTCACCTCTTTGGGCTTCTATTGAATCGAGAAATGGGTTTGATTGTCCATTTTTTGATATTTTGATATAATTTTGATATAAATATAATATATATTATAATATATATATATATATATATATATATATATATATATAAGATAAGGCATCTTCCGGATAATTCAAATCGAAGCAATTGGATGTCCGACTCGGGCCTATATGACATGACCGATCAATAGAAATACTCCAAGACTCCGCCTTTGTCAT
CD	156,736-157,098	363	CCTCCGTCGTTACATTCCATTTAGGATTAGGAATAGGCGTAATCGGACCTGCTTTTTACATAATTTGGGACCCTATTCTATTCACCTCTTTGGGCTTCTATTGAATCGAGAAATGGGTTTGATTGTCCATTTTTTGATATTTTGATATAATTTTGATTTTGATATATTTTGATATAATGATATAAATATAATATATATTATATAATTATATATTATATAATATATATTATATAATTATATATAAGATAAGGCATCTTATAAGGCATCTTCCGGATAATTCAAATCGAAGCAATTGGATGTCCGACTCGGGCCTATATGACATGACCGATCAATAGAAATACTCCAAGACTCCGCCTTTGTCAT
CZ	156,167-156,547	382	CCTCCGTCGTTACATTCCATTTAGGATTAGGAATAGGCGTAATCGGACCTGCTTTTTACATAATTTGGGACCCTATTCTATTCACCTCTTTGGGCTTCTATTGAATCGAGAAATGGGTTTGATTGTCCATTTTTTGATATTTTGATATAATTTTGATTTGGATATATTTTGATATAAATATAATATATATTATATAATTATATATTATATAATATATATTATATAATTATATAATATATATATTATAATTATATATAAGATAAGGCATCTTATAAGATAAGGCATCTTCCGGATAATTCAAATCGAAGCAATTGGATGTCCGACTCGGGCCTATATGACATGACCGATCAATAGAAATACTCCAAGACTCCGCCTTTGTCAG
Notes: CT, CD and CZ represent Ceriops tagal, Ceriops decandra and Ceriops zippeliana.
