# Supplementary material for: Comparative Analysis and Phylogenetic Relationships of Ceriops Species (Rhizophoraceae) and Avicennia lanata (Acanthaceae): Insight into the Chloroplast Genome Evolution between Middle and Seaward Zones of Mangrove Forests
Source: Biology (Basel). 2022 Feb 28;11(3):383. doi: 10.3390/biology11030383 (PMC8945693; doi:10.3390/biology11030383)
Supplement: Supplementary file 1 [file biology-11-00383-s001.zip › TableS7.xlsx]

## Sheet: TS7
Table S7. Ka/Ks values between Ceriops species and assumed ancestors as well as between Avicennia species and assumed ancestors.
Notes. AL, AM, CA, EU, LJ, NT, RM, CD, CZ, CT, AC, BP, CE, EN, KO, PY, and RA represent Avicennia lanata, Avicennia marina, Coffea arabica, Eucommia ulmoides, Lonicera japonica, Nicotiana tabacum, Ranunculus macranthus, Ceriops decandra, Ceriops zippeliana,
Ceriops tagal, Averrhoa carambola, Bruguiera parviflora, Ctenolophon englerianus, Erythroxylum novogranatense, Kandelia obovata, Pellacalyx yunnanensis, Rhizophora apiculata, respectively.
Gene	Species pair	Method	Ka	Ks	Ka/Ks	P-Value (Fisher)	Length	Substitutions	S-Substitutions	N-Substitutions	Divergence-Time	Substitution-Rate-Ratio(rTC:rAG:rTA:rCG:rTG:rCA/rCA)	ML-Score
atpA	AL-AM	MA	0.00184703	0.0114981	0.160638	0.0296861	1512	6	3.938	2.062	0.00411274	30:25.6482:20.2394:20.2394:0.01:1	-2018.56
atpA	AL-CA	MA	0.0237167	0.357076	0.0664193	1.44573e-46	1512	118	96.5057	21.4943	0.100293	2.88327:2.34787:1.27218:1.76011:0.606401:1	-2443.96
atpA	AL-EU	MA	0.032963	0.351569	0.0937596	4.37564e-41	1512	127	95.9519	31.0481	0.104541	1.54865:1.59278:1.16843:1.26994:0.239237:1	-2502.25
atpA	AL-LJ	MA	0.0521413	0.38772	0.134482	1.972e-38	1512	153	104.738	48.2623	0.127954	1.9508:1.87114:1.37491:1.45587:0.386983:1	-2599.96
atpA	AL-NT	MA	0.0238723	0.22785	0.104772	6.77955e-27	1512	92	68.8714	23.1286	0.0723775	5.30797:4.38007:2.2666:2.59553:0.470966:1	-2367.66
atpA	AL-RM	MA	0.0400152	0.612066	0.0653772	1.04111e-73	1512	177	144.707	32.293	0.169631	1.68921:1.72602:1.24557:1.31483:0.272531:1	-2620.08
atpA	CD-AC	MA	0.0257221	0.348197	0.0738723	6.61363e-44	1512	119	95.7646	23.2354	0.100989	2.72637:2.6508:1.96194:2.06263:0.478855:1	-2459.6
atpA	CD-BP	MA	0.013254	0.0728031	0.182053	8.90554e-08	1512	37	22.3644	14.6356	0.0262145	1.33137:1.31118:0.973371:1.37485:0.333499:1	-2198.43
atpA	CD-CE	MA	0.0229269	0.240521	0.0953217	6.41912e-30	1512	92	69.0957	22.9043	0.0715236	1.49688:1.41849:1.02309:1.33079:0.182759:1	-2396.07
atpA	CD-EN	MA	0.0195832	0.242088	0.0808931	8.88768e-31	1512	86	66.4418	19.5582	0.0675476	0.938259:1.00651:0.68285:0.836311:0.227852:1	-2374.04
atpA	CD-KO	MA	0.00976305	0.0632959	0.154245	1.55424e-07	1512	30	19.4283	10.5717	0.0215863	1.17678:1.20848:0.878308:0.988915:0.404704:1	-2161.24
atpA	CD-PY	MA	0.0130214	0.0855549	0.152199	5.80994e-10	1512	41	27.2525	13.7475	0.0298334	2.44041:2.48412:1.75953:1.84816:0.207437:1	-2204.9
atpA	CD-RA	MA	0.00842528	0.0613172	0.137405	1.64425e-07	1512	29	19.9513	9.04869	0.0207236	7.83254:7.42563:5.57896:6.5148:1.44312:1	-2147.7
atpA	CD-RM	MA	0.0345214	0.581004	0.0594168	2.85225e-72	1512	162	133.022	28.9777	0.151633	1.39278:2.16301:0.32202:0.938858:1.46759:1	-2550.57
atpA	CD-VR	MA	0.0277945	0.349526	0.0795207	1.58439e-43	1512	120	94.3059	25.6941	0.100482	2.31052:2.24618:1.64342:1.71343:0.33065:1	-2467.09
atpA	CT-AC	MA	0.0247377	0.325984	0.0758864	1.10876e-41	1512	114	91.4133	22.5867	0.09552	2.62985:2.63766:1.97115:2.09347:0.4344:1	-2447.97
atpA	CT-BP	MA	0.0128956	0.0368105	0.350323	0.00423605	1512	26	11.2671	14.7329	0.0179488	0.652345:0.743096:0.491002:0.675966:0.279793:1	-2149.17
atpA	CT-CE	MA	0.0218046	0.226906	0.0960954	1.89076e-28	1512	88	66.0859	21.9141	0.0678871	1.36731:1.3697:1.01821:1.32421:0.148299:1	-2386.41
atpA	CT-EN	MA	0.018563	0.239515	0.0775026	5.09309e-31	1512	84	65.331	18.669	0.0657035	0.852094:0.987194:0.564841:0.838737:0.26053:1	-2364.46
atpA	CT-KO	MA	0.00913628	0.033939	0.269197	0.0039059	1512	21	10.6528	10.3472	0.0145186	0.66086:0.726688:0.496191:0.496191:0.306777:1	-2120.64
atpA	CT-PY	MA	0.0121791	0.0555594	0.219208	9.9093e-06	1512	32	18.5658	13.4342	0.0222653	1.93079:2.36317:1.25932:1.25932:0.181185:1	-2166.45
atpA	CT-RA	MA	0.00782728	0.0274698	0.284941	0.00592557	1512	18	9.25147	8.74853	0.0123755	2.21636:2.25805:1.57227:1.57227:0.505958:1	-2100.84
atpA	CT-RM	MA	0.0334752	0.581849	0.0575326	7.21624e-72	1512	159	130.509	28.4912	0.14785	1.18391:2.04641:0.175292:1.08797:1.49264:1	-2540.38
atpA	CT-VR	MA	0.0271175	0.340773	0.0795764	8.15022e-42	1512	118	92.9629	25.0371	0.0986552	2.12457:2.11789:1.56995:1.61734:0.254871:1	-2460.79
atpA	CZ-AC	MA	0.0246016	0.348503	0.0705923	9.84992e-45	1512	118	95.687	22.313	0.0998699	2.65099:2.65488:1.98998:2.12572:0.51352:1	-2456.71
atpA	CZ-BP	MA	0.0117519	0.0647049	0.181623	1.20549e-06	1512	33	19.9786	13.0214	0.0232922	1.39354:1.46655:1.03683:1.44135:0.425034:1	-2180.04
atpA	CZ-CE	MA	0.0218247	0.240748	0.0906535	1.36857e-30	1512	91	69.0938	21.9062	0.0705027	1.39409:1.37912:1.03622:1.34111:0.19235:1	-2393.36
atpA	CZ-EN	MA	0.0189766	0.219911	0.0862922	1.24227e-27	1512	81	61.6537	19.3463	0.0623152	0.849594:0.901412:0.643246:0.736723:0.216107:1	-2357.74
atpA	CZ-KO	MA	0.00992298	0.0568692	0.174488	1.16756e-06	1512	28	17.1888	10.8112	0.0201184	0.83484:0.943937:0.608888:0.627523:0.403795:1	-2151.18
atpA	CZ-PY	MA	0.0130515	0.0781459	0.167014	5.19188e-09	1512	39	25.0663	13.9337	0.0280907	2.05129:2.18588:1.48507:1.4999:0.19471:1	-2197.8
atpA	CZ-RA	MA	0.00862123	0.0547361	0.157505	1.35615e-06	1512	27	17.6975	9.30246	0.0192535	2.98957:2.98649:2.12831:2.22054:0.680927:1	-2140.32
atpA	CZ-RM	MA	0.0344181	0.591533	0.0581845	9.48459e-73	1512	163	133.852	29.1476	0.151889	1.21509:1.98545:0.227802:0.885525:1.40353:1	-2548.5
atpA	CZ-VR	MA	0.0270765	0.350748	0.0771963	2.79283e-44	1512	119	94.0212	24.9788	0.0999507	2.05837:2.02764:1.50458:1.56642:0.287429:1	-2463.96
atpB	AL-AM	MA	0.00186112	0.0242884	0.076626	0.000133149	1491	11	8.97481	2.02519	0.00754632	6.24884:18.5479:2.47175:2.47175:4.05175:1	-2044.27
atpB	AL-CA	MA	0.0151139	0.321772	0.0469709	6.60494e-48	1491	108	94.4297	13.5703	0.0906546	1.43109:1.87412:0.723111:1.0914:0.272505:1	-2374.52
atpB	AL-EU	MA	0.0280073	0.332031	0.0843513	1.95036e-42	1491	126	100.69	25.3096	0.104397	2.81183:2.39714:1.42831:2.11883:0.664368:1	-2465.55
atpB	AL-LJ	MA	0.0243936	0.323817	0.0753315	1.96949e-44	1491	123	101.025	21.9751	0.101415	2.36767:2.49182:1.67183:1.77654:0.354409:1	-2449.74
atpB	AL-NT	MA	0.0169655	0.268257	0.0632433	1.10328e-38	1491	100	84.3889	15.6111	0.0809881	1.68718:1.7589:1.24336:1.42182:0.282514:1	-2383.3
atpB	AL-RM	MA	0.0218203	0.487643	0.0447464	3.73847e-68	1491	152	134.764	17.2364	0.142551	2.62605:3.03962:1.53466:1.57903:0.427375:1	-2484.45
atpB	CD-AC	MA	0.0142245	0.286882	0.0495832	3.67849e-41	1491	95	81.9008	13.0992	0.0787484	2.05016:2.398:1.20832:1.82172:0.225526:1	-2332.26
atpB	CD-BP	MA	0.00504387	0.0576834	0.0874406	7.25131e-09	1491	24	18.5923	5.40773	0.017211	0.818683:1.26362:0.484919:0.589622:0.203647:1	-2099.32
atpB	CD-CE	MA	0.0141692	0.204658	0.0692336	4.50548e-29	1491	77	63.3356	13.6644	0.0604472	2.55141:2.51671:1.86147:2.31566:0.147153:1	-2296.96
atpB	CD-EN	MA	0.0148474	0.204973	0.0724357	3.3236e-28	1491	76	61.48	14.52	0.0594729	1.10187:1.10519:0.81536:1.15643:0.266055:1	-2318.66
atpB	CD-KO	MA	0.00868923	0.0560657	0.154983	6.95556e-07	1491	28	18.6758	9.32424	0.019912	1.2425:1.35836:0.905259:0.939854:0.177683:1	-2123.51
atpB	CD-PY	MA	0.00429097	0.0651346	0.0658784	6.46189e-11	1491	26	21.4694	4.53061	0.0187663	1.1236:1.07573:0.790956:0.888013:0.01:1	-2100.07
atpB	CD-RA	MA	0.00716693	0.0594754	0.120502	1.92103e-08	1491	28	20.418	7.58205	0.0199825	2.74549:2.75196:1.73673:1.8485:0.01:1	-2109.26
atpB	CD-RM	MA	0.0252386	0.479765	0.0526063	1.84307e-63	1491	144	123.376	20.6236	0.13404	1.93091:3.24876:0.426317:0.811317:0.416017:1	-2458.32
atpB	CD-VR	MA	0.0189425	0.272083	0.0696204	5.75851e-38	1491	100	82.1632	17.8368	0.0804114	1.48379:1.46092:1.08844:1.35262:0.13308:1	-2380.28
atpB	CT-AC	MA	0.0133922	0.288134	0.0464789	7.52639e-42	1491	93	80.6686	12.3314	0.0774509	2.65284:3.32633:1.34:2.33517:0.355975:1	-2319.85
atpB	CT-BP	MA	0.0042807	0.0399072	0.107266	1.65505e-06	1491	18	13.3734	4.6266	0.0127126	1.4818:2.06555:0.867136:0.980485:0.32829:1	-2074.99
atpB	CT-CE	MA	0.0133236	0.184915	0.0720523	1.58352e-25	1491	71	57.9877	13.0123	0.0550291	3.81416:3.65534:2.66511:3.40298:0.256328:1	-2277.51
atpB	CT-EN	MA	0.0141462	0.196326	0.0720547	1.23209e-27	1491	73	59.1085	13.8915	0.0568951	1.26555:1.29259:0.93689:1.30106:0.310475:1	-2307.96
atpB	CT-KO	MA	0.00798514	0.0391132	0.204155	7.71268e-05	1491	22	13.353	8.64695	0.0154465	2.0012:2.06863:1.36332:1.41063:0.303186:1	-2097.86
atpB	CT-PY	MA	0.00349609	0.0468743	0.0745843	1.84197e-08	1491	20	16.288	3.71197	0.0141921	2.8612:2.49836:1.38517:1.57772:0.01:1	-2073.98
atpB	CT-RA	MA	0.0065749	0.0419269	0.156818	2.26549e-05	1491	22	14.9944	7.00564	0.0154587	14.329:13.5872:7.63225:7.89566:0.01:1	-2081.59
atpB	CT-RM	MA	0.0243941	0.479402	0.0508844	4.75671e-64	1491	143	123.163	19.8368	0.133633	2.33185:4.26849:0.391296:0.726851:0.49388:1	-2448.6
atpB	CT-VR	MA	0.0179871	0.260327	0.0690943	1.44401e-35	1491	96	78.957	17.043	0.0767502	1.77993:1.74918:1.30292:1.62729:0.161994:1	-2368.51
atpB	CZ-AC	MA	0.0158154	0.290064	0.0545241	2.61326e-41	1491	97	82.3892	14.6108	0.0803066	2.0858:2.45835:1.20657:1.9291:0.226108:1	-2341.82
atpB	CZ-BP	MA	0.00661079	0.0601236	0.109953	3.93824e-08	1491	26	18.8193	7.18068	0.0185818	0.774112:1.29816:0.41798:0.747931:0.22144:1	-2111.08
atpB	CZ-CE	MA	0.0157295	0.206424	0.0762001	6.83243e-28	1491	79	63.7926	15.2074	0.0619198	2.61471:2.59244:1.91774:2.43133:0.142957:1	-2307.54
atpB	CZ-EN	MA	0.016658	0.209399	0.0795516	9.2754e-28	1491	79	62.6297	16.3703	0.061631	1.13561:1.20498:0.818444:1.19709:0.32898:1	-2329.89
atpB	CZ-KO	MA	0.0102431	0.0572937	0.178782	2.81628e-06	1491	30	18.9335	11.0665	0.0212637	1.24801:1.4048:0.883291:1.01955:0.188536:1	-2134.92
atpB	CZ-PY	MA	0.00603601	0.0616111	0.0979695	3.81636e-09	1491	27	20.5828	6.4172	0.0193239	1.30326:1.30219:0.93196:0.996949:0.0546231:1	-2111.47
atpB	CZ-RA	MA	0.00871639	0.0610444	0.142788	1.10123e-07	1491	30	20.726	9.27402	0.0213752	2.50305:2.54772:1.71507:1.95672:0.01:1	-2121.74
atpB	CZ-RM	MA	0.026957	0.507343	0.0531337	5.13249e-66	1491	148	126.169	21.8306	0.139818	1.83167:3.35131:0.294645:0.865982:0.427204:1	-2468.74
atpB	CZ-VR	MA	0.020746	0.267965	0.0774204	4.12845e-36	1491	101	81.3377	19.6623	0.080716	1.49034:1.48595:1.10554:1.35535:0.1496:1	-2388.74
atpE	AL-AM	MA	0.0063897	0.00014699	43.4704	0.584359	399	2	0.0127874	1.98721	0.00502515	8.5603:13.0431:22.5702:24.8016:0.01:1	-526.628
atpE	AL-CA	MA	0.0342209	0.371024	0.0922336	1.25575e-12	396	33	24.4229	8.5771	0.104277	1.66003:1.94119:1.18422:1.18809:0.309076:1	-643.085
atpE	AL-EU	MA	0.0460243	0.334662	0.137525	3.32844e-10	399	37	24.8133	12.1867	0.109166	1.85646:1.7482:1.31129:1.61552:0.374557:1	-673.663
atpE	AL-LJ	MA	0.0454505	0.230356	0.197305	3.01956e-06	399	30	17.6871	12.3129	0.0862839	1.68131:1.6439:1.22768:1.23076:0.258931:1	-650.413
atpE	AL-NT	MA	0.0431502	0.221984	0.194384	1.10865e-06	399	29	17.0544	11.9456	0.0819987	2.64014:3.04749:1.60759:1.65647:0.291058:1	-642.275
atpE	AL-RM	MA	0.0351976	0.626164	0.0562114	3.95628e-22	396	46	38.5498	7.45022	0.168354	1.79458:1.67825:1.11775:1.29287:0.197213:1	-675.93
atpE	CD-AC	MA	0.0380951	0.226612	0.168107	7.81043e-07	396	29	18.8666	10.1334	0.0830335	1.60402:1.57184:1.15091:1.17834:0.251852:1	-643.036
atpE	CD-BP	MA	0.016088	0.0859339	0.187214	0.0012426	399	12	7.35106	4.64894	0.0320417	1.58982:1.27464:1.00573:1.3822:1.65253:1	-585.444
atpE	CD-CE	MA	0.0266086	0.16235	0.163896	1.69247e-05	399	21	13.658	7.34198	0.058325	3.97647:4.63658:3.01116:3.49508:1.95909:1	-619.706
atpE	CD-EN	MA	0.0170539	0.16858	0.101162	3.53526e-07	399	19	14.4083	4.59169	0.0535643	4.48377:4.3006:3.26091:3.98097:0.495982:1	-608.978
atpE	CD-KO	MA	0.0163395	0.023448	0.696838	0.268837	399	7	2.15142	4.84858	0.0180183	1.29469:0.820506:0.56694:0.986689:0.01:1	-564.983
atpE	CD-PY	MA	0.0162548	0.0460408	0.353052	0.0696942	399	9	4.23913	4.76087	0.0233789	1.72017:1.32876:0.849888:1.26987:0.01:1	-575.348
atpE	CD-RA	MA	0.0198136	0.034602	0.572614	0.172301	399	9	3.17433	5.82567	0.0233305	1.14633:1.00012:0.64105:0.695356:0.295955:1	-576.695
atpE	CD-RM	MA	0.045209	0.545104	0.0829365	5.98926e-18	396	47	36.9678	10.0322	0.162222	2.80809:3.24159:2.05532:2.58511:1.29133:1	-685.259
atpE	CD-VR	MA	0.0289105	0.200863	0.143931	2.72838e-07	399	24	16.1096	7.89042	0.0679641	1.53867:1.81389:1.12293:1.4694:0.705843:1	-629.137
atpE	CT-AC	MA	0.0345461	0.211407	0.16341	1.12345e-06	396	27	17.7471	9.25288	0.0767505	1.77799:1.81084:1.27668:1.31577:0.32863:1	-634.575
atpE	CT-BP	MA	0.0123852	0.0750673	0.164989	0.00189983	399	10	6.46205	3.53795	0.0269004	7.77828:7.27808:5.74719:8.24107:7.59986:1	-574.754
atpE	CT-CE	MA	0.0228701	0.151946	0.150515	2.29003e-05	399	19	12.7104	6.28955	0.0529744	19.9213:25.7143:14.8368:18.4502:11.3489:1	-608.398
atpE	CT-EN	MA	0.013447	0.155229	0.086627	3.17429e-07	399	17	13.3207	3.6793	0.0472974	21.1127:21.189:20.1549:26.1151:3.292:1	-599.152
atpE	CT-KO	MA	0.0131378	0.0116962	1.12325	0.427572	399	5	1.06401	3.93599	0.012802	1.37149:1.14839:1.04449:1.55502:0.01:1	-554.119
atpE	CT-PY	MA	0.0131038	0.0341055	0.384214	0.112574	399	7	3.14666	3.85334	0.0181194	2.31748:2.09618:1.68706:2.29817:0.01:1	-565.224
atpE	CT-RA	MA	0.0165122	0.0230779	0.715499	0.26407	399	7	2.08584	4.91416	0.0180417	1.13587:1.19243:0.785452:0.90416:0.55965:1	-565.41
atpE	CT-RM	MA	0.0415756	0.573747	0.0724634	1.36905e-20	396	47	38.0088	8.99124	0.166366	4.82151:5.45442:4.03251:5.18609:2.26207:1	-681.717
atpE	CT-VR	MA	0.025562	0.190825	0.133955	2.55944e-06	399	22	14.987	7.01296	0.0623426	2.01636:2.76783:1.40235:2.26002:1.45771:1	-618.388
atpE	CZ-AC	MA	0.0344066	0.212449	0.161952	1.03469e-06	396	27	17.7635	9.23654	0.0766904	1.8437:1.75021:1.25533:1.29643:0.336563:1	-633.184
atpE	CZ-BP	MA	0.0123259	0.0984928	0.125145	0.000177074	399	12	8.5111	3.4889	0.0324791	11.3982:10.7231:8.44668:11.183:7.62326:1	-582.954
atpE	CZ-CE	MA	0.0227191	0.179208	0.126775	2.06994e-06	399	21	14.8401	6.15994	0.0593314	22.9511:27.9122:17.7094:20.9579:9.55145:1	-615.151
atpE	CZ-EN	MA	0.0133411	0.183886	0.0725506	1.89397e-08	399	19	15.4166	3.58338	0.0539105	21.9148:21.9295:20.3492:25.9119:2.83421:1	-604.719
atpE	CZ-KO	MA	0.0129465	0.0349156	0.370795	0.111491	399	7	3.17467	3.82533	0.0181161	2.29381:2.07613:1.63777:2.27248:0.01:1	-563.977
atpE	CZ-PY	MA	0.0130568	0.0567075	0.230248	0.00723029	399	9	5.19208	3.80792	0.0234864	3.16792:2.95417:2.24941:2.9629:0.01:1	-573.351
atpE	CZ-RA	MA	0.0165363	0.0457748	0.361254	0.0688956	399	9	4.15419	4.84581	0.0234502	1.81966:1.84549:1.20502:1.3475:0.564825:1	-574.741
atpE	CZ-RM	MA	0.0426738	0.549615	0.0776431	7.35729e-19	396	46	36.5234	9.47663	0.159432	4.01025:4.65237:3.80876:4.74889:2.53141:1	-679.128
atpE	CZ-VR	MA	0.0265504	0.196441	0.135157	1.02664e-06	399	23	15.7729	7.22714	0.0652487	2.14016:2.53923:1.55601:1.91052:1.1058:1	-621.406
atpF	AL-AM	MA	6.15758e-05	0.0615758	0.001	0	540	7	6.97372	0.0262772	0.012963	14.4197:14.234:20.6328:23.3506:0.01:1	-752.959
atpF	AL-CA	MA	0.0343158	0.238326	0.143987	1.2454e-09	540	38	24.988	13.012	0.0785074	4.77094:4.53706:3.77726:3.74139:2.48943:1	-875.121
atpF	AL-EU	MA	0.0889225	0.232756	0.382041	8.02511e-05	540	58	25.0533	32.9467	0.121302	1.5706:1.46216:1.05827:1.10573:0.449053:1	-963.084
atpF	AL-LJ	MA	0.0585563	0.226168	0.258906	1.3458e-06	540	47	25.3202	21.6798	0.0974717	4.73969:4.14108:2.87981:2.87712:1.84773:1	-911.219
atpF	AL-NT	MA	0.0259513	0.222218	0.116783	6.56941e-10	540	33	22.9949	10.0051	0.0674831	2.69184:2.39706:2.1314:2.96261:1.1457:1	-862.913
atpF	AL-RM	MA	0.0517703	0.44522	0.11628	1.59535e-18	537	61	43.8051	17.1949	0.141687	2.14951:2.01088:1.38035:1.7371:0.244482:1	-940.625
atpF	CD-AC	MA	0.0622179	0.178847	0.347883	0.000400176	540	43	21.6253	21.3747	0.0925805	8.02191:4.14622:1.39278:1.77341:0.539663:1	-888.089
atpF	CD-BP	MA	0.0121452	0.0297475	0.408277	0.255376	540	8	2.98236	5.01764	0.0155826	8.52445:7.58589:6.26667:13.9288:1.52662:1	-755.757
atpF	CD-CE	MA	0.061411	0.288564	0.212816	2.66985e-09	540	51	29.3189	21.6811	0.112174	2.11069:1.79538:1.18019:1.19777:0.320305:1	-928.625
atpF	CD-EN	MA	0.045076	0.164717	0.273657	0.000182223	540	34	16.5739	17.4261	0.0697845	1.2774:1.25629:0.867968:1.022:0.11865:1	-857.338
atpF	CD-KO	MA	0.011376	0.0112797	1.00853	0.39505	540	6	1.02999	4.97001	0.0113593	0.489291:1.06803:0.469901:0.737366:0.877018:1	-744.209
atpF	CD-PY	MA	0.0162	0.0117037	1.38418	0.875616	540	8	1.11234	6.88766	0.0153785	0.914048:0.741607:0.620623:1.28304:0.799834:1	-757.503
atpF	CD-RA	MA	0.0141518	0.0304974	0.464033	0.130027	540	9	3.1086	5.8914	0.0173668	13.5364:13.2586:12.1815:15.6975:7.6147:1	-757.867
atpF	CD-RM	MA	0.0846826	0.349248	0.242471	4.02948e-10	537	64	35.0539	28.9461	0.144735	2.13791:1.58871:0.928431:1.15916:0.479907:1	-962.798
atpF	CD-VR	MA	0.0641258	0.276584	0.231849	5.00906e-08	540	51	27.8808	23.1192	0.110549	2.58627:1.87504:1.12147:2.20446:0.24267:1	-916.607
atpF	CT-AC	MA	0.0592503	0.178689	0.331584	7.66097e-05	540	42	22.0262	19.9738	0.0912299	7.70165:3.45686:0.861983:0.965863:0.877459:1	-883.379
atpF	CT-BP	MA	0.00973785	0.0309305	0.31483	0.207612	540	7	2.91364	4.08636	0.013623	8.29932:5.74839:5.3337:14.3998:5.64247:1	-749.22
atpF	CT-CE	MA	0.0614593	0.29046	0.211593	2.70276e-09	540	51	29.3976	21.6024	0.112657	2.21853:1.84372:1.17943:1.20065:0.472093:1	-926.608
atpF	CT-EN	MA	0.0420067	0.16508	0.254462	6.17503e-05	540	33	16.9009	16.0991	0.0679528	1.45068:1.38351:0.935056:0.988835:0.155905:1	-855.411
atpF	CT-KO	MA	0.008982	0.013217	0.679581	0.330452	540	5	1.0569	3.9431	0.00963455	0.17798:0.318259:0.164593:0.164593:1.03238:1	-735.704
atpF	CT-PY	MA	0.0138081	0.0126643	1.09032	0.417136	540	7	1.03429	5.96571	0.0136263	0.664308:0.166049:0.197587:0.614779:1.90627:1	-747.66
atpF	CT-RA	MA	0.0116673	0.0313376	0.37231	0.114464	540	8	3.14938	4.85062	0.0154966	7.86353:6.91043:5.43418:5.43418:8.16758:1	-750.915
atpF	CT-RM	MA	0.0812368	0.339061	0.239593	6.66247e-10	537	62	34.1361	27.8639	0.139742	2.05247:1.48452:0.866755:1.11311:0.487506:1	-958.184
atpF	CT-VR	MA	0.0615732	0.273587	0.225059	1.26663e-08	540	50	28.2949	21.7051	0.109666	2.90562:1.83143:0.920294:1.89542:0.354904:1	-912.336
atpF	CZ-AC	MA	0.0621377	0.17911	0.346925	0.000396928	540	43	21.5839	21.4161	0.0924408	7.74052:3.9418:1.15966:1.27115:0.838595:1	-887.56
atpF	CZ-BP	MA	0.0119969	0.0401667	0.298678	0.0678726	540	9	4.04707	4.95293	0.0175231	10.5596:8.11205:6.49373:15.825:1.75833:1	-759.053
atpF	CZ-CE	MA	0.0615532	0.282116	0.218184	1.22414e-08	540	51	28.8441	22.1559	0.110344	2.07748:1.74345:1.13183:1.1366:0.402144:1	-927.74
atpF	CZ-EN	MA	0.0448219	0.162706	0.275478	0.000189415	540	34	16.7406	17.2594	0.0696786	1.82637:1.78544:1.1102:1.249:0.184816:1	-858.12
atpF	CZ-KO	MA	0.0114942	0.0211505	0.543448	0.218294	540	7	2.16046	4.83954	0.0133795	1.14454:1.19459:0.757205:0.925538:0.515913:1	-750.354
atpF	CZ-PY	MA	0.0163609	0.0221455	0.738789	0.284384	540	9	2.1441	6.8559	0.0174465	1.49498:0.909222:0.745778:1.71:1.09659:1	-761.593
atpF	CZ-RA	MA	0.0143058	0.0397967	0.359472	0.069836	540	10	4.07203	5.92797	0.0193537	16.5776:14.5804:13.335:17.3428:8.42959:1	-762.61
atpF	CZ-RM	MA	0.0849623	0.348024	0.244128	1.95721e-09	537	64	34.8545	29.1455	0.144408	2.13079:1.56583:0.91064:1.03565:0.556775:1	-963.075
atpF	CZ-VR	MA	0.0637231	0.268019	0.237756	1.02928e-07	540	50	26.7786	23.2214	0.107683	2.46172:1.87282:1.17968:2.16302:0.247454:1	-915.373
atpH	AL-AM	MA	NA	NA	NA	NA	243	0	NA	NA	NA	0.489723:0.466606:0.491021:0.484741:0.38174:1	-306.014
atpH	AL-CA	MA	0.000183721	0.183721	0.001	2.36069e-06	243	10	9.97527	0.0247323	0.0529339	30:29.8695:22.7394:22.7394:0.01:1	-345.37
atpH	AL-EU	MA	0.000430609	0.430609	0.001	3.53526e-13	243	20	19.949	0.0510234	0.121345	10.941:10.825:8.41574:8.41574:2.98521:1	-370.133
atpH	AL-LJ	MA	0.00024216	0.24216	0.001	1.94729e-08	243	12	11.9668	0.0331974	0.0643411	8.80163:7.48429:3.39911:3.39911:0.126743:1	-349.026
atpH	AL-NT	MA	0.000173883	0.173883	0.001	1.27479e-06	243	9	8.97445	0.025549	0.0453301	19.0644:13.9241:6.67579:6.67579:1.17885:1	-341.162
atpH	AL-RM	MA	0.000504201	0.504201	0.001	2.46298e-14	243	21	20.943	0.0570262	0.1358	8.28234:8.60118:3.9284:3.92454:0.297804:1	-368.012
atpH	CD-AC	MA	0.000296924	0.296924	0.001	1.52705e-09	243	15	14.9616	0.0384096	0.0834506	5.81079:6.70709:2.72387:2.72387:0.0776094:1	-360.038
atpH	CD-BP	MA	2.94474e-05	0.0294474	0.001	0.0317613	243	2	1.99524	0.00476165	0.00871628	1.33639:3.51909:1.68107:1.68107:8.86562:1	-322.025
atpH	CD-CE	MA	0.000142337	0.142337	0.001	8.96236e-06	243	8	7.97905	0.0209514	0.0393599	10.706:12.4052:4.12959:4.12959:0.01:1	-339.56
atpH	CD-EN	MA	0.000177501	0.177501	0.001	6.27737e-07	243	10	9.9742	0.0257964	0.0496219	6.1493:5.74056:2.7649:2.7649:0.112841:1	-345.283
atpH	CD-KO	MA	NA	NA	NA	NA	243	0	NA	NA	NA	0.479761:0.457454:0.502747:0.495012:0.404741:1	-310.389
atpH	CD-PY	MA	6.04736e-05	0.0604736	0.001	0	243	4	3.99029	0.00970866	0.0176579	28.7494:30:22.5884:22.5884:0.01:1	-327.394
atpH	CD-RA	MA	3.08649e-05	0.0308649	0.001	0	243	2	1.99529	0.00471285	0.00920222	11.11:30:10.8256:10.8256:0.01:1	-319.761
atpH	CD-RM	MA	0.000491869	0.491869	0.001	3.16093e-14	243	22	21.9429	0.0571331	0.136845	4.86363:4.92936:1.99558:1.99212:0.0571297:1	-369.141
atpH	CD-VR	MA	0.000200346	0.200346	0.001	2.28224e-07	243	11	10.9729	0.027132	0.0578355	5.23559:7.41106:3.83438:4.07809:0.103977:1	-350.087
atpH	CT-AC	MA	0.000333466	0.333466	0.001	9.64761e-11	243	16	15.9581	0.0419349	0.0921607	7.0743:7.46456:3.24872:3.24872:0.0652486:1	-361.388
atpH	CT-BP	MA	4.32965e-05	0.0432965	0.001	0.00933966	243	3	2.99291	0.00709002	0.0128821	4.30647:4.62139:3.95085:3.95085:4.93723:1	-326.667
atpH	CT-CE	MA	0.000167036	0.167036	0.001	1.81782e-06	243	9	8.9757	0.0243013	0.045176	13.5661:14.0141:5.10959:5.10959:0.01:1	-341.58
atpH	CT-EN	MA	0.00020596	0.20596	0.001	1.1382e-07	243	11	10.9706	0.0294192	0.0560923	7.62712:6.49647:3.05741:3.05741:0.122087:1	-346.683
atpH	CT-KO	MA	1.40125e-05	0.0140125	0.001	0.367879	243	1	0.997608	0.00239217	0.00413376	30:19.4522:19.5097:19.5097:0.01:1	-315.66
atpH	CT-PY	MA	7.81824e-05	0.0781824	0.001	0.000635328	243	5	4.98756	0.0124408	0.0224296	30:29.6488:22.7163:22.7163:0.01:1	-330.232
atpH	CT-RA	MA	4.42251e-05	0.0442251	0.001	0	243	3	2.99288	0.00712266	0.013116	24.5703:30:20.8386:20.8386:0.01:1	-324.266
atpH	CT-RM	MA	0.00046832	0.46832	0.001	0	243	21	20.9439	0.0560802	0.127684	4.28048:4.51299:1.76377:1.75943:0.0569222:1	-366.495
atpH	CT-VR	MA	0.000224529	0.224529	0.001	4.96219e-08	243	12	11.9699	0.0300973	0.0640485	6.66969:7.79072:4.73425:4.90649:0.0982634:1	-352.311
atpH	CZ-AC	MA	0.000270905	0.270905	0.001	2.41571e-09	243	14	13.9642	0.0357974	0.0762167	5.17122:5.58571:2.52576:2.52576:0.0766278:1	-358.78
atpH	CZ-BP	MA	4.74572e-05	0.0474572	0.001	0.024169	243	3	2.99275	0.00725397	0.0138944	1.53398:7.35069:1.83688:1.83688:6.76785:1	-324.564
atpH	CZ-CE	MA	0.000122005	0.122005	0.001	3.45681e-05	243	7	6.9816	0.0183989	0.0336492	9.36763:9.85968:3.60027:3.60027:0.01:1	-337.527
atpH	CZ-EN	MA	0.000201138	0.201138	0.001	1.53537e-07	243	11	10.9716	0.0284203	0.056167	6.77565:6.94362:3.17015:3.17015:0.119714:1	-346.7
atpH	CZ-KO	MA	1.44249e-05	0.0144249	0.001	0.367879	243	1	0.997673	0.00232681	0.00433899	17.0357:30:16.9598:16.9598:0.01:1	-315.194
atpH	CZ-PY	MA	7.79249e-05	0.0779249	0.001	0	243	5	4.98787	0.0121275	0.0227645	25.8356:30:21.059:21.059:0.01:1	-329.848
atpH	CZ-RA	MA	5.03854e-05	0.0503854	0.001	0.00885838	243	3	2.99273	0.00726643	0.0147338	5.94978:30:5.57872:5.57872:0.01:1	-321.419
atpH	CZ-RM	MA	0.000465472	0.465472	0.001	5.18574e-14	243	21	20.9453	0.0547467	0.129141	4.58738:4.48801:1.89793:1.89492:0.0608498:1	-368.188
atpH	CZ-VR	MA	0.000235311	0.235311	0.001	0	243	12	11.9696	0.0304063	0.0666354	5.26945:9.55643:3.32802:3.72516:0.0770479:1	-350.485
atpI	AL-AM	MA	0.00190359	0.0172775	0.110177	0.00144912	723	4	3.01457	0.985429	0.0057791	16.9341:30:13.3139:13.3139:0.01:1	-977.691
atpI	AL-CA	MA	0.0195849	0.195057	0.100406	3.02553e-12	723	37	27.6262	9.37378	0.0596528	1.42891:2.21708:0.752368:1.48166:0.658856:1	-1114.17
atpI	AL-EU	MA	0.0206788	0.280763	0.0736521	1.22043e-18	723	49	39.7543	9.24567	0.0832338	0.964567:1.02248:0.737936:0.825111:0.293174:1	-1150.72
atpI	AL-LJ	MA	0.0125286	0.267753	0.0467915	3.04231e-20	723	42	36.3434	5.65657	0.0715224	1.63699:2.55752:0.807262:1.055:0.847908:1	-1116.02
atpI	AL-NT	MA	0.0118493	0.252503	0.0469275	8.69771e-19	723	40	34.6501	5.34993	0.0679436	1.15399:1.44234:0.736893:1.11437:0.355485:1	-1117.1
atpI	AL-RM	MA	0.019769	0.528767	0.0373871	3.5954e-35	723	64	56.1492	7.85077	0.127157	1.66113:2.53089:0.73674:2.30059:1.06439:1	-1176.55
atpI	CD-AC	MA	0.0196222	0.372255	0.0527116	4.04747e-22	723	48	39.937	8.06299	0.0926291	1.22316:2.74347:0.323784:0.332609:1.2709:1	-1121.84
atpI	CD-BP	MA	0.00168627	0.0428077	0.0393917	9.8262e-06	723	7	6.1654	0.834596	0.0109552	1.27024:1.8061:0.719123:1.33293:0.395569:1	-981.967
atpI	CD-CE	MA	0.017523	0.25257	0.0693788	7.37803e-17	723	40	32.1688	7.83123	0.0696527	2.13001:3.34134:0.994536:1.7244:1.2827:1	-1114
atpI	CD-EN	MA	0.0117856	0.253615	0.0464704	1.03537e-17	723	39	33.9849	5.01508	0.0697016	0.856939:0.92818:0.650694:0.691408:0.464471:1	-1110.18
atpI	CD-KO	MA	0.0064489	0.0671833	0.0959896	4.90823e-05	723	13	9.83781	3.16219	0.0204153	0.369794:0.521186:0.263324:0.263324:0.0685956:1	-1012.4
atpI	CD-PY	MA	0.00518666	0.0667765	0.0776719	9.22401e-06	723	12	9.41059	2.58941	0.018745	0.887108:2.24132:0.398392:0.398392:0.696155:1	-1007.27
atpI	CD-RA	MA	0.00166639	0.026146	0.0637341	0.000291342	723	5	4.16738	0.832615	0.00758679	1.21281:1.27338:0.626247:0.626247:0.290539:1	-974.715
atpI	CD-RM	MA	0.0195649	0.533918	0.0366441	6.11731e-34	723	66	58.8248	7.17517	0.13839	1.39911:1.51262:1.02284:1.25548:0.535903:1	-1182.4
atpI	CD-VR	MA	0.0198947	0.363698	0.0547011	3.5218e-24	723	54	45.6055	8.39451	0.0986588	1.12389:1.23468:0.845861:0.904168:0.749848:1	-1158.26
atpI	CT-AC	MA	0.0182671	0.424824	0.0429992	3.49464e-25	723	49	41.7353	7.26474	0.0988029	1.41325:3.67529:0.254697:0.286912:1.91778:1	-1119.87
atpI	CT-BP	MA	6.12423e-05	0.0612423	0.001	5.49908e-06	723	6	5.96864	0.0313625	0.00984308	2.7003:13.2113:1.83126:18.895:7.32058:1	-969.81
atpI	CT-CE	MA	0.0160155	0.279718	0.0572558	2.2638e-17	723	39	31.9146	7.08536	0.0700806	3.08785:6.85397:0.74036:2.90235:3.03489:1	-1103.22
atpI	CT-EN	MA	0.0100168	0.275866	0.0363102	2.04287e-19	723	39	34.8916	4.10839	0.0726756	0.846006:1.02744:0.580756:0.664153:0.562041:1	-1106.65
atpI	CT-KO	MA	0.00482952	0.0714835	0.0675614	7.83137e-06	723	12	9.64234	2.35766	0.0192596	0.314566:0.993306:0.159127:0.159127:0.153079:1	-1004.19
atpI	CT-PY	MA	0.00362676	0.0779309	0.0465381	5.03406e-07	723	11	9.21029	1.78971	0.0179839	0.738298:4.94036:0.119652:0.119652:2.10277:1	-997.254
atpI	CT-RA	MA	3.07412e-05	0.0307412	0.001	0.00055595	723	4	3.98395	0.0160522	0.00613714	3.21819:7.47758:2.58826:2.58826:9.52436:1	-964.706
atpI	CT-RM	MA	0.0177212	0.593428	0.0298625	6.46388e-37	723	67	60.8105	6.18946	0.148315	1.77753:2.07189:1.1991:1.66919:0.876067:1	-1180.02
atpI	CT-VR	MA	0.0181893	0.394748	0.0460784	1.29935e-26	723	55	47.5092	7.49081	0.103349	1.43956:1.69663:1.02019:1.17511:1.1408:1	-1157.3
atpI	CZ-AC	MA	0.0179987	0.386254	0.046598	1.24914e-23	723	48	40.6972	7.30276	0.0939147	1.4976:3.1278:0.444551:0.469608:1.60187:1	-1119.06
atpI	CZ-BP	MA	5.00667e-05	0.0500667	0.001	7.43062e-06	723	7	6.9748	0.0252045	0.0108911	6.3452:7.73213:5.96138:12.852:2.83273:1	-977.543
atpI	CZ-CE	MA	0.0155559	0.26501	0.0586995	3.56626e-18	723	40	33.1752	6.82479	0.0709332	3.58117:5.34465:1.75698:3.13598:1.94984:1	-1111.22
atpI	CZ-EN	MA	0.010103	0.247948	0.0407464	3.64836e-18	723	37	32.6645	4.33553	0.0659685	0.92349:1.03776:0.688798:0.765127:0.622395:1	-1100.84
atpI	CZ-KO	MA	0.00481588	0.0713711	0.0674766	4.45776e-06	723	13	10.6505	2.34949	0.0204053	0.5503:0.679344:0.397257:0.397257:0.0729245:1	-1011.67
atpI	CZ-PY	MA	0.00358659	0.0653456	0.0548865	3.42114e-06	723	10	8.20036	1.79964	0.0159423	0.851522:3.74093:0.258651:0.258651:1.76712:1	-994.423
atpI	CZ-RA	MA	3.32236e-05	0.0332236	0.001	0.000200252	723	5	4.9828	0.0172044	0.00748711	6.49579:6.34978:5.22087:5.22087:7.74064:1	-970.021
atpI	CZ-RM	MA	0.0176186	0.559611	0.0314837	1.13316e-35	723	66	59.7181	6.28189	0.142468	1.71607:1.83787:1.25752:1.58096:0.630545:1	-1179.41
atpI	CZ-VR	MA	0.0180334	0.376775	0.0478624	1.15385e-25	723	54	46.4911	7.5089	0.100041	1.38673:1.50263:1.04226:1.14215:0.899455:1	-1155.24
cemA	AL-AM	MA	0.00280151	5.60302e-05	50	0.367879	396	1	0.0021074	0.997893	0.00253929	0.01:0.01:0.01:0.01:7.41231:1	-510.958
cemA	AL-CA	MA	0.0342536	0.385707	0.0888072	7.61217e-13	396	31	22.0915	8.90845	0.0976842	2.00509:2.20002:1.56076:2.17498:1.46449:1	-635.538
cemA	AL-EU	MA	0.0427974	0.353006	0.121237	4.20964e-10	396	32	20.6183	11.3817	0.0986587	1.04313:1.33172:0.704236:0.981285:0.725968:1	-641.131
cemA	AL-LJ	MA	0.0887769	0.291079	0.304992	0.000181656	396	40	16.4263	23.5737	0.124235	0.970247:2.04043:0.335557:0.360209:1.3749:1	-662.986
cemA	AL-NT	MA	0.0386232	0.438769	0.0880263	1.11232e-12	396	32	21.7184	10.2816	0.101362	1.25746:2.60287:0.605618:2.38946:1.59795:1	-632.899
cemA	AL-RM	MA	0.0912107	0.767495	0.118842	9.13565e-20	396	58	38.0839	19.9161	0.216439	2.38664:2.91013:1.57409:2.37824:0.707191:1	-708.888
cemA	CD-AC	MA	0.0425256	0.220154	0.193163	2.37881e-06	396	27	15.0287	11.9713	0.0771931	1.22471:1.52096:0.811423:0.945205:0.618189:1	-625.758
cemA	CD-BP	MA	0.00969956	0.0395985	0.244947	0.0179981	396	6	3.08589	2.91411	0.0158576	1.61241:2.59787:0.81564:0.81564:0.500148:1	-542.812
cemA	CD-CE	MA	0.0426515	0.300147	0.142102	2.8348e-08	396	29	17.4558	11.5442	0.0881938	0.975845:2.08499:0.435669:1.81567:0.292264:1	-625.248
cemA	CD-EN	MA	0.0358331	0.205176	0.174646	0.00033051	396	19	7.84822	11.1518	0.0543688	0.21985:1.84214:0.144705:0.654339:3.16348:1	-588.81
cemA	CD-KO	MA	0.00911374	0.0421553	0.216194	0.0163888	396	6	3.22492	2.77508	0.0157482	0.696769:0.797101:0.430681:0.430681:0.170206:1	-540.33
cemA	CD-PY	MA	0.00930707	0.0450034	0.206808	0.0109991	396	6	3.09325	2.90675	0.015746	0.652993:0.365093:0.35619:0.913758:0.921635:1	-542.449
cemA	CD-RA	MA	0.0064707	0.0120669	0.536236	0.294299	396	3	1.08059	1.91941	0.00776837	2.47589:3.11458:1.08275:1.08275:0.01:1	-524.622
cemA	CD-RM	MA	0.0847434	0.752932	0.112551	1.40596e-18	396	55	34.9238	20.0762	0.194148	1.06881:2.6732:0.471681:1.08861:1.15853:1	-699.631
cemA	CD-VR	MA	0.0465317	0.424411	0.109638	1.22366e-11	396	34	21.5715	12.4285	0.106944	0.797312:3.30379:0.203883:1.80728:1.05802:1	-642.68
cemA	CT-AC	MA	0.0422118	0.220605	0.191345	2.42502e-06	396	27	15.1021	11.8979	0.0770725	1.2252:1.51764:0.811992:0.941739:0.610053:1	-625.647
cemA	CT-BP	MA	0.00968021	0.0395038	0.245045	0.0180754	396	6	3.08749	2.91251	0.0158299	1.61739:2.59308:0.818762:0.818762:0.496279:1	-543.325
cemA	CT-CE	MA	0.0424885	0.298817	0.142189	3.00296e-08	396	29	17.478	11.522	0.0879667	0.980639:2.07394:0.441269:1.79987:0.288283:1	-625.797
cemA	CT-EN	MA	0.0356896	0.202899	0.175899	0.000343318	396	19	7.8414	11.1586	0.0540843	0.223469:1.82406:0.145938:0.629246:3.1286:1	-589.422
cemA	CT-KO	MA	0.00910461	0.0420355	0.216593	0.0164141	396	6	3.22359	2.77641	0.0157219	0.699215:0.797819:0.431968:0.431968:0.169446:1	-540.784
cemA	CT-PY	MA	0.00929728	0.044715	0.207923	0.0111479	396	6	3.09094	2.90906	0.015706	0.657926:0.366623:0.357549:0.906494:0.917641:1	-542.965
cemA	CT-RA	MA	0.00646027	0.0120491	0.53616	0.294329	396	3	1.08105	1.91895	0.00775677	2.47639:3.10601:1.08313:1.08313:0.01:1	-525.117
cemA	CT-RM	MA	0.0883278	0.733242	0.120462	2.03782e-18	396	56	35.4592	20.5408	0.199351	1.00918:2.13593:0.460308:0.93369:0.837089:1	-703.511
cemA	CT-VR	MA	0.046363	0.421338	0.110038	1.35146e-11	396	34	21.5809	12.4191	0.106554	0.80268:3.28787:0.206593:1.78432:1.04405:1	-643.217
cemA	CZ-AC	MA	0.0420663	0.261225	0.161035	1.55941e-07	396	29	17.3894	11.6106	0.0846528	1.0579:1.28663:0.710985:0.820633:0.463395:1	-630.636
cemA	CZ-BP	MA	0.00933412	0.0701233	0.13311	0.00108603	396	8	5.22329	2.77671	0.0215073	0.951614:1.42881:0.555523:0.555523:0.251911:1	-550.537
cemA	CZ-CE	MA	0.0423383	0.323819	0.130747	8.73757e-09	396	30	18.7932	11.2068	0.092956	1.01482:1.61644:0.60262:2.09797:0.210381:1	-628.49
cemA	CZ-EN	MA	0.0358599	0.242805	0.14769	2.57242e-05	396	21	9.95328	11.0467	0.0601642	0.238323:1.33391:0.136469:0.416689:2.2545:1	-595.152
cemA	CZ-KO	MA	0.00880492	0.0734608	0.119859	0.000904742	396	8	5.34074	2.65926	0.0213492	0.515333:0.560369:0.355525:0.355525:0.117936:1	-547.484
cemA	CZ-PY	MA	0.00890993	0.0747553	0.119188	0.000743756	396	8	5.2764	2.7236	0.0212617	0.518688:0.280161:0.263216:0.559062:0.52459:1	-549.985
cemA	CZ-RA	MA	0.00606466	0.0387415	0.156542	0.00828723	396	5	3.19482	1.80518	0.0131537	1.02385:1.24354:0.525035:0.525035:0.01:1	-533.121
cemA	CZ-RM	MA	0.0838893	0.788228	0.106428	2.09032e-20	396	56	36.52	19.48	0.201046	1.15174:2.34038:0.593945:1.66955:1.03702:1	-701.181
cemA	CZ-VR	MA	0.0463412	0.454708	0.101914	1.95979e-12	396	35	22.7653	12.2347	0.111437	0.858296:2.76933:0.260034:2.59952:0.955458:1	-644.518
matK	AL-AM	MA	0.0137394	0.0210274	0.653402	0.282947	1476	22	6.32113	15.6789	0.015259	1.37446:1.2429:0.844846:0.924608:0.220354:1	-2075.98
matK	AL-CA	MA	0.156135	0.368239	0.424005	1.26875e-11	1476	237	88.2532	148.747	0.198769	1.15481:1.83293:0.220076:0.655188:0.782583:1	-2789.36
matK	AL-EU	MA	0.164894	0.47975	0.343708	1.28537e-20	1476	266	112.606	153.394	0.228331	0.911565:0.981546:0.632157:0.957639:0.308574:1	-2923.7
matK	AL-LJ	MA	0.151707	0.394322	0.384729	7.25698e-15	1476	240	95.2519	144.748	0.200721	1.24854:1.36379:0.858424:1.22986:0.397723:1	-2852.53
matK	AL-NT	MA	0.129112	0.316895	0.407428	6.84392e-11	1476	206	78.7363	127.264	0.166917	1.36227:1.46091:0.964927:1.29167:0.389282:1	-2746.34
matK	AL-RM	MA	0.24037	0.931249	0.258116	3.04271e-52	1473	365	176.203	188.797	0.374492	1.45625:1.42424:1.1157:1.29374:0.449179:1	-3094.16
matK	CD-AC	MA	0.162662	0.275061	0.59137	8.54947e-05	1476	228	70.1916	157.808	0.18607	1.89302:2.2794:1.0597:1.20902:0.638882:1	-2773.38
matK	CD-BP	MA	0.0266147	0.0709177	0.375289	0.000992092	1476	49	18.3161	30.6839	0.034723	0.748438:1.07354:0.455972:0.522133:0.802138:1	-2170.16
matK	CD-CE	MA	0.125933	0.230947	0.54529	5.98074e-05	1476	186	59.8539	126.146	0.147518	2.22246:2.13917:1.56585:1.91859:0.431651:1	-2669.79
matK	CD-EN	MA	0.111903	0.217572	0.514328	2.88701e-05	1476	173	56.9793	116.021	0.133212	1.43516:1.54724:1.05551:1.09312:0.428604:1	-2625.5
matK	CD-KO	MA	0.0240652	0.0698467	0.344543	0.000260064	1476	46	18.3387	27.6613	0.0325781	0.730622:0.777427:0.581319:0.636821:0.293112:1	-2157.47
matK	CD-PY	MA	0.0359432	0.0815657	0.440666	0.00158105	1476	63	22.214	40.786	0.0447736	1.25083:1.86054:0.604935:1.04868:0.874388:1	-2233.46
matK	CD-RA	MA	0.029979	0.0888061	0.337578	6.25724e-05	1476	58	24.1724	33.8276	0.0414118	0.963701:1.01599:0.727627:0.751417:0.239191:1	-2208.41
matK	CD-RM	MA	0.227389	0.632042	0.359769	2.77545e-24	1473	330	130.656	199.344	0.304601	1.5157:1.58216:1.16421:1.41068:0.54197:1	-3020.47
matK	CD-VR	MA	0.145851	0.36085	0.404188	8.33687e-13	1476	231	90.6329	140.367	0.190348	1.62777:2.1868:0.770974:0.893123:0.808684:1	-2781.41
matK	CT-AC	MA	0.157198	0.289152	0.543652	5.47738e-06	1476	227	74.9946	152.005	0.185106	1.70187:2.35497:0.671362:1.08949:0.640342:1	-2760.83
matK	CT-BP	MA	0.0218788	0.042596	0.513636	0.0584265	1476	37	11.9555	25.0445	0.0259583	1.13392:1.36856:0.793295:0.895816:0.546661:1	-2123.66
matK	CT-CE	MA	0.120812	0.226092	0.534351	4.51159e-05	1476	180	58.634	121.366	0.142414	1.99403:1.94082:1.43882:1.75851:0.348045:1	-2656.14
matK	CT-EN	MA	0.107364	0.20478	0.52429	7.98819e-05	1476	166	53.9117	112.088	0.126982	1.30166:1.4168:0.940949:0.998363:0.387554:1	-2607.18
matK	CT-KO	MA	0.018143	0.0529381	0.342721	0.00218003	1476	35	13.7837	21.2163	0.0244795	0.583663:0.591789:0.451987:0.64864:0.140658:1	-2106.42
matK	CT-PY	MA	0.0298991	0.056434	0.529806	0.0441652	1476	50	15.8192	34.1808	0.0351242	1.27944:2.18811:0.576459:1.16055:0.820441:1	-2178.85
matK	CT-RA	MA	0.0252233	0.060976	0.41366	0.00426608	1476	46	17.3788	28.6212	0.0324007	1.20156:1.20024:0.901128:0.959053:0.156163:1	-2157.3
matK	CT-RM	MA	0.223047	0.623064	0.357984	3.08185e-24	1473	326	129.246	196.754	0.299204	1.39561:1.45012:1.08176:1.31632:0.493805:1	-3015.16
matK	CT-VR	MA	0.138129	0.373057	0.370262	1.87129e-15	1476	228	95.0585	132.941	0.187306	1.42654:2.24083:0.5061:0.667893:0.774262:1	-2769.3
matK	CZ-AC	MA	0.16272	0.284792	0.571364	2.88407e-05	1476	231	72.7042	158.296	0.188095	1.66475:2.21701:0.769351:1.01908:0.68068:1	-2774.97
matK	CZ-BP	MA	0.0264572	0.0795948	0.332399	0.0001009	1476	51	20.5404	30.4596	0.0361871	0.644654:1.023:0.354969:0.408296:0.67701:1	-2175.15
matK	CZ-CE	MA	0.129791	0.237713	0.546001	4.66127e-05	1476	191	60.8953	130.105	0.151758	1.9241:1.87602:1.40004:1.68031:0.376317:1	-2687.31
matK	CZ-EN	MA	0.11379	0.231573	0.491378	3.44295e-06	1476	178	60.1154	117.885	0.13739	1.27867:1.42196:0.902391:0.940513:0.430075:1	-2637.96
matK	CZ-KO	MA	0.0239814	0.0786697	0.304836	5.04439e-05	1476	48	20.4022	27.5978	0.0340392	0.628696:0.697027:0.490315:0.563158:0.237463:1	-2164.03
matK	CZ-PY	MA	0.0366235	0.0909575	0.402644	0.000276439	1476	66	24.2123	41.7877	0.0469016	0.860798:1.53181:0.352095:0.665067:0.720071:1	-2240.23
matK	CZ-RA	MA	0.0290425	0.101259	0.286814	1.48188e-06	1476	60	27.2243	32.7757	0.0429368	0.82769:0.899018:0.609747:0.64601:0.199858:1	-2210.79
matK	CZ-RM	MA	0.231736	0.642047	0.360933	1.42724e-24	1473	335	131.579	203.421	0.309397	1.36987:1.46954:1.01638:1.26535:0.555385:1	-3029.17
matK	CZ-VR	MA	0.146434	0.373308	0.392261	6.47957e-14	1476	235	93.5526	141.447	0.193169	1.40113:2.16993:0.539786:0.685712:0.811188:1	-2787.39
ndhA	AL-AM	MA	0.00646464	0.0280526	0.230447	0.012203	1044	11	5.77992	5.22008	0.0108533	6.05753:4.19785:6.87889:10.769:6.48682:1	-1413.51
ndhA	AL-CA	MA	0.0344926	0.365546	0.0943591	8.51466e-29	1044	84	61.279	22.721	0.101651	0.685065:1.3616:0.124988:0.39368:0.371096:1	-1669.77
ndhA	AL-EU	MA	0.0628554	0.439133	0.143135	1.31706e-29	1044	118	77.228	40.772	0.143112	0.881278:1.1183:0.492997:0.975436:0.335432:1	-1806.22
ndhA	AL-LJ	MA	0.0429536	0.475113	0.0904071	9.57227e-35	1044	96	69.1313	26.8687	0.124508	1.1383:2.70168:0.0766714:1.0764:1.19617:1	-1706.38
ndhA	AL-NT	MA	0.0425139	0.338061	0.125758	1.13339e-23	1044	87	58.6161	28.3839	0.103445	1.27521:2.50022:0.393456:0.674628:1.11105:1	-1699.67
ndhA	AL-RM	MA	0.0726228	0.604041	0.120228	2.16141e-40	1044	140	99.9273	40.0727	0.195197	1.55608:2.91131:0.306331:0.359204:0.615058:1	-1834.84
ndhA	CD-AC	MA	0.0563423	0.534995	0.105314	8.02406e-36	1044	113	79.9459	33.0541	0.153512	2.65023:7.9066:0.260225:2.68445:0.870048:1	-1732.72
ndhA	CD-BP	MA	0.006872	0.0845157	0.0813103	3.1229e-08	1044	21	15.8442	5.15583	0.0223943	0.746501:0.903617:0.541274:0.536004:1.04302:1	-1450.02
ndhA	CD-CE	MA	0.0549663	0.368307	0.14924	1.4575e-23	1044	100	66.4366	33.5634	0.126422	4.29017:5.38655:2.20132:2.6454:1.11415:1	-1723.97
ndhA	CD-EN	MA	0.0400098	0.360666	0.110933	9.03582e-24	1044	78	51.4783	26.5217	0.0968209	0.838624:2.76137:0.0395382:0.204605:1.71149:1	-1645.6
ndhA	CD-KO	MA	0.0090631	0.0581435	0.155875	1.02018e-05	1044	19	12.027	6.97299	0.0194626	0.667709:0.820784:0.476916:0.476916:0.483012:1	-1442.73
ndhA	CD-PY	MA	0.0111193	0.0688416	0.16152	9.71011e-06	1044	23	14.7132	8.2868	0.0239836	2.28717:3.28961:1.23852:1.47364:0.842848:1	-1464.13
ndhA	CD-RA	MA	0.00864597	0.0566039	0.152745	1.92513e-05	1044	19	12.4142	6.58576	0.0193674	1.67105:1.31808:0.938829:0.938829:0.841025:1	-1445.72
ndhA	CD-RM	MA	0.0794655	0.945438	0.0840515	2.38692e-64	1044	163	126.129	36.8711	0.272851	1.35542:2.95956:0.0580771:0.650752:0.418838:1	-1844.54
ndhA	CD-VR	MA	0.053626	0.496616	0.107983	3.12674e-35	1044	112	80.2827	31.7173	0.148716	1.67484:3.57818:0.104082:0.587995:0.611104:1	-1730.76
ndhA	CT-AC	MA	0.0594513	0.491045	0.121071	6.22228e-33	1044	114	78.3112	35.6888	0.150043	2.21956:6.1335:0.190711:1.54804:0.937586:1	-1742.17
ndhA	CT-BP	MA	0.00447047	0.0571807	0.0781815	1.09463e-06	1044	16	12.6795	3.32055	0.0165886	0.807525:0.926558:0.567877:0.565295:0.244979:1	-1431.53
ndhA	CT-CE	MA	0.05377	0.335284	0.160371	3.57321e-21	1044	98	64.7991	33.2009	0.120879	4.31737:5.25777:2.26013:2.36371:0.574931:1	-1720.18
ndhA	CT-EN	MA	0.0388748	0.31082	0.125072	7.36798e-21	1044	76	49.5428	26.4572	0.0904795	0.773593:2.23053:0.102304:0.154645:1.22229:1	-1649.25
ndhA	CT-KO	MA	0.00914096	0.0371328	0.246169	0.00161536	1044	15	8.05765	6.94235	0.0153614	0.528678:0.71484:0.372012:0.442412:0.144789:1	-1428.59
ndhA	CT-PY	MA	0.0113072	0.0529209	0.213662	0.000187741	1044	21	12.4722	8.52778	0.021215	2.13886:2.59109:1.40573:1.40573:0.255446:1	-1461.06
ndhA	CT-RA	MA	0.00872516	0.0388487	0.224593	0.00120498	1044	16	9.42226	6.57774	0.0160575	1.84208:1.13334:0.729156:0.729156:0.333061:1	-1434.75
ndhA	CT-RM	MA	0.0795597	0.881216	0.090284	9.02394e-60	1044	163	124.999	38.0014	0.263118	1.2953:2.56957:0.104395:0.539784:0.403442:1	-1852.37
ndhA	CT-VR	MA	0.0537381	0.420155	0.1279	2.31475e-29	1044	108	75.3049	32.6951	0.137117	1.9558:3.56521:0.289507:0.592919:0.492643:1	-1727.91
ndhA	CZ-AC	MA	0.0622506	0.529748	0.11751	6.74316e-35	1044	117	80.268	36.732	0.157769	2.89794:8.43117:0.286022:3.29663:0.789473:1	-1746.8
ndhA	CZ-BP	MA	0.0106252	0.0638752	0.166343	5.41662e-06	1044	22	14.0453	7.95471	0.0227143	1.00461:1.15374:0.724006:0.721731:0.394837:1	-1462
ndhA	CZ-CE	MA	0.0590536	0.337197	0.175131	2.5792e-20	1044	101	64.5072	36.4928	0.124805	5.39331:6.44639:2.81761:3.30854:0.681725:1	-1728.81
ndhA	CZ-EN	MA	0.041843	0.31535	0.132687	2.96169e-20	1044	79	50.8969	28.1031	0.0948345	1.00968:2.97182:0.126451:0.352668:1.13926:1	-1657.39
ndhA	CZ-KO	MA	0.0131629	0.0535911	0.245617	0.000994509	1044	22	11.9499	10.0501	0.0223011	1.02822:1.52307:0.619625:0.619625:0.286322:1	-1458.47
ndhA	CZ-PY	MA	0.0153473	0.0637433	0.240767	0.000165261	1044	26	14.6283	11.3717	0.0267919	3.04736:5.13086:1.11902:1.32463:0.212883:1	-1475.53
ndhA	CZ-RA	MA	0.0128047	0.0518505	0.246955	0.00120314	1044	22	12.4025	9.59755	0.0222508	2.56042:2.46045:1.75299:1.75299:0.178218:1	-1464.6
ndhA	CZ-RM	MA	0.0829439	0.978619	0.0847561	4.20862e-65	1044	166	128.343	37.6571	0.283686	1.40423:3.09334:0.0595384:0.813684:0.399682:1	-1855.97
ndhA	CZ-VR	MA	0.0567419	0.464708	0.122102	1.62555e-31	1044	113	78.9163	34.0837	0.146658	1.73165:3.43486:0.177163:0.899461:0.329147:1	-1737.03
ndhB	AL-AM	MA	2.39089e-06	0.00239089	0.001	0.367879	1530	1	0.997366	0.00263413	0.000658377	29.754:20.4837:20.5787:20.5799:0.01:1	-2026.78
ndhB	AL-CA	MA	0.00826954	0.0320104	0.258339	0.00113827	1530	21	12.0519	8.94806	0.0143978	0.939315:0.796034:0.593737:0.652535:0.261822:1	-2151.84
ndhB	AL-EU	MA	0.00796822	0.0349747	0.227828	0.000389745	1530	23	14.5819	8.41814	0.0156102	0.688498:0.25999:0.165982:0.165982:0.0971613:1	-2150.47
ndhB	AL-LJ	MA	0.00591265	0.0254129	0.232664	0.00165434	1530	16	9.46207	6.53793	0.0108248	0.355322:0.338919:0.258526:0.328721:0.01:1	-2114.82
ndhB	AL-NT	MA	0.00541076	0.0396487	0.136468	2.34436e-06	1530	21	15.2221	5.77794	0.014465	1.34134:1.28741:0.905597:1.03674:0.01:1	-2139.09
ndhB	AL-RM	MA	0.0151704	0.0545521	0.278089	7.14889e-05	1530	37	20.7726	16.2274	0.0255091	2.28229:2.33988:1.42542:1.60802:0.172322:1	-2226.86
ndhB	CD-AC	MA	0.00383933	0.0582958	0.0658594	1.65153e-09	1530	24	19.9605	4.03946	0.0172101	1.69721:1.84493:1.2355:1.78413:0.665713:1	-2160.05
ndhB	CD-BP	MA	NA	NA	NA	NA	1530	0	NA	NA	NA	0.352278:0.38091:0.406187:0.401013:0.386765:1	-2024.27
ndhB	CD-CE	MA	0.00445854	0.0377275	0.118178	1.73313e-06	1530	19	14.2028	4.79722	0.0130816	1.55417:1.12141:0.793919:0.793919:0.641457:1	-2135.97
ndhB	CD-EN	MA	0.0036251	0.0196401	0.184577	0.00348185	1530	13	9.34161	3.65839	0.00875524	2.37495:0.150393:0.135795:0.135795:0.420152:1	-2100.56
ndhB	CD-KO	MA	7.42092e-06	0.00742092	0.001	0.0137713	1530	2	1.99171	0.00828845	0.00144374	0.01:0.01:0.0752819:0.873865:0.01:1	-2036.54
ndhB	CD-PY	MA	0.000759283	0.0136768	0.0555162	0.000170782	1530	5	4.16342	0.83658	0.00355564	0.175722:0.108169:0.0988209:0.0988209:0.587416:1	-2057.38
ndhB	CD-RA	MA	4.85368e-06	0.00485368	0.001	0.0283186	1530	2	1.99481	0.00518891	0.0013513	0.897007:0.553146:0.314202:0.314202:0.01:1	-2037.24
ndhB	CD-RM	MA	0.0114131	0.0773019	0.147643	2.76265e-09	1530	40	27.9637	12.0363	0.0282415	2.82708:3.25937:1.82563:2.49255:0.392457:1	-2236.67
ndhB	CD-VR	MA	0.00617662	0.0384691	0.160561	1.3739e-05	1530	21	14.3798	6.62025	0.0145266	2.6351:2.49559:1.73446:1.88443:0.601646:1	-2149.46
ndhB	CT-AC	MA	0.00383933	0.0582958	0.0658594	1.65153e-09	1530	24	19.9605	4.03946	0.0172101	1.69721:1.84493:1.2355:1.78413:0.665713:1	-2160.05
ndhB	CT-BP	MA	NA	NA	NA	NA	1530	0	NA	NA	NA	0.352278:0.38091:0.406187:0.401013:0.386765:1	-2024.27
ndhB	CT-CE	MA	0.00445854	0.0377275	0.118178	1.73313e-06	1530	19	14.2028	4.79722	0.0130816	1.55417:1.12141:0.793919:0.793919:0.641457:1	-2135.97
ndhB	CT-EN	MA	0.0036251	0.0196401	0.184577	0.00348185	1530	13	9.34161	3.65839	0.00875524	2.37495:0.150393:0.135795:0.135795:0.420152:1	-2100.56
ndhB	CT-KO	MA	7.42092e-06	0.00742092	0.001	0.0137713	1530	2	1.99171	0.00828845	0.00144374	0.01:0.01:0.0752819:0.873865:0.01:1	-2036.54
ndhB	CT-PY	MA	0.000759283	0.0136768	0.0555162	0.000170782	1530	5	4.16342	0.83658	0.00355564	0.175722:0.108169:0.0988209:0.0988209:0.587416:1	-2057.38
ndhB	CT-RA	MA	4.85368e-06	0.00485368	0.001	0.0283186	1530	2	1.99481	0.00518891	0.0013513	0.897007:0.553146:0.314202:0.314202:0.01:1	-2037.24
ndhB	CT-RM	MA	0.0114131	0.0773019	0.147643	2.76265e-09	1530	40	27.9637	12.0363	0.0282415	2.82708:3.25937:1.82563:2.49255:0.392457:1	-2236.67
ndhB	CT-VR	MA	0.00617662	0.0384691	0.160561	1.3739e-05	1530	21	14.3798	6.62025	0.0145266	2.6351:2.49559:1.73446:1.88443:0.601646:1	-2149.46
ndhB	CZ-AC	MA	0.00596752	0.060605	0.0984658	5.6026e-09	1530	27	20.6794	6.32062	0.0192804	1.34695:1.42456:0.994981:1.57556:0.544048:1	-2180.26
ndhB	CZ-BP	MA	0.00247572	5.66343e-05	43.7141	0.685827	1530	3	0.0184447	2.98156	0.00196078	0.01:0.01:0.109477:0.21782:0.223044:1	-2048.29
ndhB	CZ-CE	MA	0.00689254	0.0390702	0.176414	2.88843e-05	1530	22	14.5414	7.4586	0.0151274	1.3274:0.891725:0.633044:0.742873:0.64232:1	-2155.52
ndhB	CZ-EN	MA	0.00455872	0.0197573	0.230736	0.00425863	1530	14	9.34858	4.65142	0.00937392	1.77329:0.099335:0.113302:0.532399:0.01:1	-2107.34
ndhB	CZ-KO	MA	0.00229496	0.00793769	0.289122	0.177656	1530	5	2.30977	2.69023	0.00341711	0.01:0.01:0.0473786:0.486346:0.182449:1	-2060.54
ndhB	CZ-PY	MA	0.00150292	0.012771	0.117682	0.00343101	1530	6	4.35192	1.64808	0.00417435	0.201803:0.120227:0.12664:0.267226:0.175623:1	-2067.12
ndhB	CZ-RA	MA	0.00243361	0.00622506	0.390937	0.187612	1530	5	2.26997	2.73003	0.00336371	0.388491:0.210083:0.213865:0.343745:0.216045:1	-2061.99
ndhB	CZ-RM	MA	0.0135895	0.0802754	0.169286	3.85883e-09	1530	43	28.6126	14.3874	0.0303855	2.13616:2.40402:1.47467:2.16362:0.382457:1	-2255.33
ndhB	CZ-VR	MA	0.00836654	0.0405704	0.206223	0.00012165	1530	24	14.9604	9.03964	0.0165608	1.98064:1.83749:1.35994:1.70191:0.51556:1	-2169.47
ndhC	AL-AM	MA	1.21855e-05	0.0121855	0.001	0.0894243	360	1	0.996896	0.0031042	0.00297128	30:19.0914:19.1029:19.1029:0.01:1	-460.667
ndhC	AL-CA	MA	0.0208259	0.255517	0.0815048	4.02459e-08	360	20	15.7184	4.28164	0.074876	2.0434:2.9229:1.36587:2.01899:0.207588:1	-540.186
ndhC	AL-EU	MA	0.0413956	0.156326	0.264803	0.00175947	360	21	11.4612	9.53878	0.0691368	1.40891:2.01551:0.735287:1.1779:0.0692545:1	-552.628
ndhC	AL-LJ	MA	0.0282275	0.197336	0.143043	3.83575e-05	360	18	11.9637	6.03631	0.0655807	1.05268:2.96715:0.374611:2.96109:0.01:1	-534.005
ndhC	AL-NT	MA	0.0267029	0.240363	0.111094	2.25972e-07	360	22	16.6419	5.35809	0.081514	3.33381:6.30427:1.76332:1.86941:0.602138:1	-545.696
ndhC	AL-RM	MA	0.035293	0.618472	0.0570649	3.28958e-16	360	34	28.498	5.50203	0.168339	2.4169:5.22199:0.871956:6.06281:0.288478:1	-580.314
ndhC	CD-AC	MA	0.0251423	0.186697	0.134669	1.31666e-05	360	19	13.8267	5.17332	0.0679004	1.3245:3.25348:0.494018:0.494018:0.300378:1	-543.78
ndhC	CD-BP	MA	0.00697933	0.0372024	0.187604	0.0238632	360	5	3.40607	1.59393	0.0156282	1.01093:1.58712:0.503109:0.503109:0.01:1	-490.546
ndhC	CD-CE	MA	0.0264538	0.243859	0.10848	1.47862e-07	360	20	15.0756	4.92442	0.080654	0.5066:3.82176:0.0744447:0.0690871:0.715096:1	-543.314
ndhC	CD-EN	MA	0.0177668	0.141255	0.125778	1.34807e-05	360	15	11.0836	3.91645	0.050184	1.03977:1.26782:0.707645:0.707645:0.0529368:1	-532.3
ndhC	CD-KO	MA	0.0097051	0.0644319	0.150626	0.0125854	360	7	4.8403	2.1597	0.0235171	0.076501:1.26319:0.0686412:0.0686412:0.172021:1	-498.053
ndhC	CD-PY	MA	0.00697915	0.0669218	0.104288	0.00213407	360	7	5.49545	1.50455	0.023514	0.403365:0.987146:0.230292:0.230292:0.01:1	-497.635
ndhC	CD-RA	MA	0.010602	0.0402936	0.263118	0.102051	360	6	3.49416	2.50584	0.0185716	0.440383:0.64549:0.280864:0.280864:0.01:1	-494.006
ndhC	CD-RM	MA	0.0248157	0.218406	0.113622	1.58357e-07	360	21	16.0669	4.93313	0.0771052	25.9612:26.4463:20.8158:26.4605:4.66704:1	-562.437
ndhC	CD-VR	MA	0.0170186	0.237116	0.0717732	1.92398e-08	360	20	16.6011	3.3989	0.0741484	1.37935:1.51572:0.84804:0.844399:0.257652:1	-549.583
ndhC	CT-AC	MA	0.0220345	0.141666	0.155539	5.31003e-05	360	16	11.2275	4.77247	0.0540825	2.01958:3.04071:1.12287:1.12287:0.275807:1	-538.231
ndhC	CT-BP	MA	0.00338497	0.0118518	0.285608	0.212669	360	2	1.20227	0.797726	0.0059328	1.56114:0.791026:0.425644:0.425644:0.01:1	-475.866
ndhC	CT-CE	MA	0.0225945	0.185079	0.12208	7.25113e-06	360	17	12.4527	4.54726	0.0633057	0.811819:3.64547:0.226989:0.218241:0.928917:1	-536.329
ndhC	CT-EN	MA	0.0140499	0.10868	0.129278	0.00050561	360	12	8.83592	3.16408	0.0391511	1.3346:1.32894:0.865774:0.865774:0.0531539:1	-522.544
ndhC	CT-KO	MA	0.00641265	0.0307212	0.208737	0.163268	360	4	2.45651	1.54349	0.0124745	0.154161:0.478086:0.122076:0.122076:0.131164:1	-487.315
ndhC	CT-PY	MA	0.00324355	0.0375714	0.0863305	0.00219685	360	4	3.27632	0.723684	0.01289	0.631762:0.736298:0.318685:0.318685:0.01:1	-485.988
ndhC	CT-RA	MA	0.00690064	0.013479	0.511953	0.312884	360	3	1.28796	1.71204	0.00872976	0.608714:0.296533:0.190834:0.190834:0.01:1	-479.646
ndhC	CT-RM	MA	0.0209963	0.263086	0.0798079	2.35836e-09	360	22	18.0537	3.94627	0.0857454	3.87852:4.03277:2.9418:3.9904:0.893292:1	-562.893
ndhC	CT-VR	MA	0.0136525	0.195123	0.0699688	5.35432e-08	360	17	14.1607	2.83931	0.0605967	1.59325:1.47246:0.88374:0.878013:0.383927:1	-539.159
ndhC	CZ-AC	MA	0.0259853	0.143453	0.181142	0.000135353	360	17	11.3554	5.64463	0.0573585	2.11851:3.69996:1.03717:1.03717:0.327058:1	-541.332
ndhC	CZ-BP	MA	0.00735403	0.0118884	0.61859	0.321101	360	3	1.20749	1.79251	0.00868775	2.79704:3.00934:1.18488:1.18488:0.01:1	-482.619
ndhC	CZ-CE	MA	0.0267109	0.189242	0.141146	2.06614e-05	360	18	12.6561	5.34394	0.0674299	0.79658:4.34433:0.166081:0.15749:0.970902:1	-539.867
ndhC	CZ-EN	MA	0.0180284	0.108082	0.166802	0.00126776	360	13	8.88743	4.11257	0.0418889	1.55972:1.67138:1.01786:1.01786:0.0546872:1	-527.649
ndhC	CZ-KO	MA	0.010115	0.0302469	0.334413	0.191375	360	5	2.542	2.458	0.0152883	0.221022:1.24634:0.174142:0.174142:0.179093:1	-492.778
ndhC	CZ-PY	MA	0.00695148	0.0373496	0.18612	0.0231915	360	5	3.40298	1.59702	0.0155836	0.98559:1.48309:0.492303:0.492303:0.01:1	-492.302
ndhC	CZ-RA	MA	0.0108269	0.0130969	0.82668	0.404789	360	4	1.27008	2.72992	0.0114575	0.999778:1.05105:0.489487:0.489487:0.01:1	-486.478
ndhC	CZ-RM	MA	0.025291	0.261942	0.0965522	9.82873e-09	360	23	18.1693	4.83074	0.0883359	4.02879:4.41201:2.99691:4.03259:0.953986:1	-567.192
ndhC	CZ-VR	MA	0.0174291	0.194467	0.0896251	2.59722e-07	360	18	14.3285	3.67147	0.0633061	1.81422:1.81021:1.04228:1.03665:0.376276:1	-544.56
ndhD	AL-AM	MA	0.00787779	0.0204776	0.384703	0.0618948	1434	15	6.99179	8.00821	0.0110457	10.4148:18.668:7.76273:9.92041:2.22716:1	-1960.24
ndhD	AL-CA	MA	0.0552052	0.42378	0.130269	1.53693e-39	1434	155	110.954	44.0463	0.14627	0.972061:1.05886:0.682601:0.903059:0.200431:1	-2466.15
ndhD	AL-EU	MA	0.0708824	0.396273	0.178873	2.30305e-32	1434	167	108.49	58.5103	0.151924	1.11232:1.1474:0.872484:1.02659:0.252514:1	-2507.76
ndhD	AL-LJ	MA	0.0670497	0.391225	0.171384	3.09051e-32	1434	160	105.518	54.4818	0.147837	0.921259:0.879611:0.640489:0.820716:0.13632:1	-2503.78
ndhD	AL-NT	MA	0.0591073	0.382147	0.154672	5.11107e-33	1434	150	101.754	48.2463	0.138566	0.899097:0.858939:0.624912:0.760376:0.128989:1	-2454.94
ndhD	AL-RM	MA	0.0626356	0.721357	0.0868302	2.58601e-72	1434	198	153.505	44.4949	0.214477	1.10033:1.21568:0.795095:1.05489:0.388239:1	-2544.57
ndhD	CD-AC	MA	0.0781022	0.397794	0.196339	7.26427e-30	1434	168	105.025	62.9753	0.15696	1.52935:1.93312:0.80871:1.1886:0.266399:1	-2501.69
ndhD	CD-BP	MA	0.0109139	0.0647929	0.168442	2.41957e-07	1434	31	20.2494	10.7506	0.0238909	1.37196:1.5979:0.938246:0.938246:0.166352:1	-2029.08
ndhD	CD-CE	MA	0.0700868	0.335935	0.208632	7.89996e-24	1434	147	89.4954	57.5046	0.135249	2.68714:4.20019:0.623898:1.73257:0.610643:1	-2421.07
ndhD	CD-EN	MA	0.0454849	0.290105	0.156788	8.5627e-25	1434	113	72.2849	40.7151	0.0987502	0.927432:1.27497:0.440839:1.36947:0.587705:1	-2339.46
ndhD	CD-KO	MA	0.00742604	0.0619023	0.119964	1.57519e-07	1434	25	17.72	7.27999	0.019738	0.85535:0.943982:0.622001:0.9456:0.190617:1	-1992.07
ndhD	CD-PY	MA	0.0148836	0.0469232	0.317191	0.000553049	1434	30	15.0249	14.9751	0.0226185	1.97894:2.26782:1.28795:1.62292:0.151632:1	-2022.78
ndhD	CD-RA	MA	0.0060447	0.0657228	0.0919727	2.48408e-09	1434	25	19.2131	5.78689	0.020005	0.969858:1.26797:0.61187:0.747957:0.185145:1	-1988.96
ndhD	CD-RM	MA	0.0837277	0.908639	0.0921463	3.68909e-81	1434	224	170.622	53.3775	0.271419	1.98384:2.43844:1.15041:1.94639:0.552489:1	-2608.01
ndhD	CD-VR	MA	0.0762395	0.487391	0.156424	1.03457e-39	1434	180	122.912	57.0878	0.179824	3.09862:4.09787:1.31969:2.18576:0.658508:1	-2514.74
ndhD	CT-AC	MA	0.0745855	0.384205	0.19413	4.89684e-29	1434	163	102.307	60.6929	0.150923	1.48893:1.93265:0.745708:1.10309:0.242094:1	-2484.66
ndhD	CT-BP	MA	0.0104698	0.0477547	0.219242	5.43389e-05	1434	26	15.4999	10.5001	0.0195862	1.75251:2.02827:1.19468:1.19468:0.0662303:1	-2007.17
ndhD	CT-CE	MA	0.0667825	0.34243	0.195025	5.37075e-25	1434	145	89.9456	55.0544	0.133388	2.8811:4.56445:0.68625:1.92396:0.800446:1	-2415.47
ndhD	CT-EN	MA	0.0442744	0.283354	0.156251	1.35082e-24	1434	111	71.1015	39.8985	0.0963466	0.987662:1.32705:0.493729:1.36205:0.652465:1	-2335.84
ndhD	CT-KO	MA	0.00708909	0.0452901	0.156526	2.63242e-05	1434	21	13.8829	7.11712	0.0160246	0.932172:1.09067:0.637423:0.778875:0.0715691:1	-1973.34
ndhD	CT-PY	MA	0.0143747	0.0380029	0.378252	0.0103439	1434	27	12.4467	14.5533	0.0201501	2.56485:3.36129:1.44202:2.08776:0.01:1	-2005.24
ndhD	CT-RA	MA	0.00551212	0.0468816	0.117575	1.61289e-06	1434	20	14.5292	5.47076	0.0153562	1.1061:1.44333:0.675368:0.947719:0.01:1	-1965.24
ndhD	CT-RM	MA	0.0828154	0.858321	0.0964853	3.04481e-77	1434	220	165.454	54.5462	0.258394	2.03704:2.65454:1.08201:2.02745:0.531646:1	-2594.12
ndhD	CT-VR	MA	0.0724193	0.461285	0.156995	4.94021e-38	1434	173	117.74	55.2605	0.16989	3.14435:4.53247:1.08273:2.20684:0.648143:1	-2491.06
ndhD	CZ-AC	MA	0.0785859	0.400737	0.196103	2.82588e-29	1434	169	105.992	63.0082	0.158497	1.59441:2.00835:0.831571:1.16219:0.260792:1	-2501.43
ndhD	CZ-BP	MA	0.0112528	0.0589048	0.191034	5.79531e-06	1434	30	18.8834	11.1166	0.0229275	1.83292:2.26616:1.1659:1.1659:0.150697:1	-2022.81
ndhD	CZ-CE	MA	0.0677913	0.349389	0.194028	7.67749e-26	1434	147	91.5432	55.4568	0.136103	2.95478:4.45459:0.82815:1.99365:0.8407:1	-2426.65
ndhD	CZ-EN	MA	0.0454984	0.303188	0.150067	3.89344e-26	1434	115	74.4828	40.5172	0.101216	1.00986:1.43856:0.4402:1.42405:0.7573:1	-2342.26
ndhD	CZ-KO	MA	0.00772911	0.0552281	0.139949	7.27704e-07	1434	24	16.3676	7.63237	0.0186938	1.19732:1.40667:0.809372:1.26913:0.179397:1	-1986.55
ndhD	CZ-PY	MA	0.0152127	0.0416868	0.364928	0.00702746	1434	29	13.7056	15.2944	0.0217367	3.04562:3.67617:1.7255:2.23834:0.112622:1	-2014.74
ndhD	CZ-RA	MA	0.0062892	0.0585045	0.1075	1.57541e-07	1434	24	17.9178	6.08217	0.018848	1.38529:2.00642:0.731772:0.974113:0.134601:1	-1982.45
ndhD	CZ-RM	MA	0.083974	0.88274	0.0951288	1.42468e-79	1434	223	169.008	53.9923	0.267251	2.04624:2.35888:1.3256:2.03123:0.456369:1	-2610.03
ndhD	CZ-VR	MA	0.0742987	0.477632	0.155556	6.81606e-40	1434	177	121.151	55.8495	0.17606	3.3761:4.39484:1.50107:2.45175:0.650828:1	-2507.41
ndhE	AL-AM	MA	0.00369324	0.022116	0.166994	0.0115729	300	2	1.13169	0.86831	0.0069862	8.88612:30:8.40453:8.40453:0.01:1	-391.537
ndhE	AL-CA	MA	0.0394659	0.178736	0.220806	0.000699594	300	17	8.38569	8.61431	0.0641053	5.0585:11.5479:1.60043:1.58129:0.919793:1	-452.897
ndhE	AL-EU	MA	0.0574421	0.375911	0.152808	8.9055e-08	300	29	17.7234	11.2766	0.119116	0.5596:0.795236:0.367484:0.707847:0.070972:1	-503.782
ndhE	AL-LJ	MA	0.0532675	0.448915	0.118658	1.95559e-09	300	28	17.5501	10.4499	0.119011	2.82697:8.82503:0.509075:0.752032:0.406303:1	-485.388
ndhE	AL-NT	MA	0.0434864	0.223962	0.194168	0.000151211	300	19	9.46884	9.53116	0.0726703	1.29026:3.80576:0.503896:0.475542:1.71694:1	-462.467
ndhE	AL-RM	MA	0.062104	0.612947	0.10132	2.88949e-13	300	37	26.8899	10.1101	0.179036	2.9892:3.13149:1.82778:1.90647:0.606478:1	-517.05
ndhE	CD-AC	MA	0.0446951	0.328229	0.13617	6.37369e-08	300	25	17.1879	7.81215	0.110058	24.2691:24.6469:19.5102:21.1011:0.754547:1	-483.289
ndhE	CD-BP	MA	1.48819e-05	0.0148819	0.001	0	300	1	0.996579	0.00342114	0.00336868	30:20.5174:20.5921:20.5921:0.01:1	-385.706
ndhE	CD-CE	MA	0.0284004	0.238921	0.118869	1.36967e-06	300	18	12.3216	5.67838	0.0715672	10.6337:10.4824:12.784:14.5205:4.75932:1	-464.854
ndhE	CD-EN	MA	0.00727605	0.221318	0.032876	3.34978e-08	300	13	11.5735	1.42649	0.0523463	10.4521:10.176:8.3337:15.2557:1.03829:1	-438.177
ndhE	CD-KO	MA	NA	NA	NA	NA	300	0	NA	NA	NA	0.50296:0.468232:0.510653:0.504013:0.363879:1	-380.128
ndhE	CD-PY	MA	3.5271e-05	0.035271	0.001	0.0381949	300	1	0.991442	0.00855776	0.00369361	0.01:0.01:0.01:0.01:7.18354:1	-383.772
ndhE	CD-RA	MA	0.00408382	0.0468245	0.0872155	0	300	3	2.01799	0.982009	0.0105798	0.567171:5.4444:0.297198:0.297198:0.01:1	-397.145
ndhE	CD-RM	MA	0.0379486	0.589988	0.0643211	7.20912e-14	300	29	22.7444	6.2556	0.14258	2.86226:3.89739:1.80743:4.38976:1.32029:1	-494.318
ndhE	CD-VR	MA	0.0183023	0.318759	0.0574174	1.0283e-09	300	19	15.5415	3.45849	0.0799258	11.3707:11.6234:11.5865:11.4571:3.94132:1	-455.918
ndhE	CT-AC	MA	0.0446951	0.328229	0.13617	6.37369e-08	300	25	17.1879	7.81215	0.110058	24.2691:24.6469:19.5102:21.1011:0.754547:1	-483.289
ndhE	CT-BP	MA	1.48819e-05	0.0148819	0.001	0	300	1	0.996579	0.00342114	0.00336868	30:20.5174:20.5921:20.5921:0.01:1	-385.706
ndhE	CT-CE	MA	0.0284004	0.238921	0.118869	1.36967e-06	300	18	12.3216	5.67838	0.0715672	10.6337:10.4824:12.784:14.5205:4.75932:1	-464.854
ndhE	CT-EN	MA	0.00727605	0.221318	0.032876	3.34978e-08	300	13	11.5735	1.42649	0.0523463	10.4521:10.176:8.3337:15.2557:1.03829:1	-438.177
ndhE	CT-KO	MA	NA	NA	NA	NA	300	0	NA	NA	NA	0.50296:0.468232:0.510653:0.504013:0.363879:1	-380.128
ndhE	CT-PY	MA	3.5271e-05	0.035271	0.001	0.0381949	300	1	0.991442	0.00855776	0.00369361	0.01:0.01:0.01:0.01:7.18354:1	-383.772
ndhE	CT-RA	MA	0.00408382	0.0468245	0.0872155	0	300	3	2.01799	0.982009	0.0105798	0.567171:5.4444:0.297198:0.297198:0.01:1	-397.145
ndhE	CT-RM	MA	0.0379486	0.589988	0.0643211	7.20912e-14	300	29	22.7444	6.2556	0.14258	2.86226:3.89739:1.80743:4.38976:1.32029:1	-494.318
ndhE	CT-VR	MA	0.0183023	0.318759	0.0574174	1.0283e-09	300	19	15.5415	3.45849	0.0799258	11.3707:11.6234:11.5865:11.4571:3.94132:1	-455.918
ndhE	CZ-AC	MA	0.0446951	0.328229	0.13617	6.37369e-08	300	25	17.1879	7.81215	0.110058	24.2691:24.6469:19.5102:21.1011:0.754547:1	-483.289
ndhE	CZ-BP	MA	1.48819e-05	0.0148819	0.001	0	300	1	0.996579	0.00342114	0.00336868	30:20.5174:20.5921:20.5921:0.01:1	-385.706
ndhE	CZ-CE	MA	0.0284004	0.238921	0.118869	1.36967e-06	300	18	12.3216	5.67838	0.0715672	10.6337:10.4824:12.784:14.5205:4.75932:1	-464.854
ndhE	CZ-EN	MA	0.00727605	0.221318	0.032876	3.34978e-08	300	13	11.5735	1.42649	0.0523463	10.4521:10.176:8.3337:15.2557:1.03829:1	-438.177
ndhE	CZ-KO	MA	NA	NA	NA	NA	300	0	NA	NA	NA	0.50296:0.468232:0.510653:0.504013:0.363879:1	-380.128
ndhE	CZ-PY	MA	3.5271e-05	0.035271	0.001	0.0381949	300	1	0.991442	0.00855776	0.00369361	0.01:0.01:0.01:0.01:7.18354:1	-383.772
ndhE	CZ-RA	MA	0.00408382	0.0468245	0.0872155	0	300	3	2.01799	0.982009	0.0105798	0.567171:5.4444:0.297198:0.297198:0.01:1	-397.145
ndhE	CZ-RM	MA	0.0379486	0.589988	0.0643211	7.20912e-14	300	29	22.7444	6.2556	0.14258	2.86226:3.89739:1.80743:4.38976:1.32029:1	-494.318
ndhE	CZ-VR	MA	0.0183023	0.318759	0.0574174	1.0283e-09	300	19	15.5415	3.45849	0.0799258	11.3707:11.6234:11.5865:11.4571:3.94132:1	-455.918
ndhG	AL-AM	MA	2.39089e-05	0.0239089	0.001	0.0152302	528	3	2.99099	0.00900632	0.00597856	29.5145:30:22.2604:22.2604:0.01:1	-693.128
ndhG	AL-CA	MA	0.0465252	0.39237	0.118575	1.18206e-15	528	50	36.0114	13.9886	0.127406	2.80924:3.01334:2.01291:2.72789:0.153675:1	-874.511
ndhG	AL-EU	MA	0.0601244	0.456443	0.131724	2.63798e-16	528	58	39.5742	18.4258	0.147522	1.86872:3.03689:0.77446:1.53224:0.570571:1	-891.164
ndhG	AL-LJ	MA	0.0430716	0.484187	0.0889565	9.52652e-20	528	51	38.0339	12.9661	0.134356	4.09384:8.91113:0.891447:5.98312:1.84278:1	-867.611
ndhG	AL-NT	MA	0.039449	0.492333	0.0801267	4.9072e-20	528	51	39.5882	11.4118	0.137954	1.83135:2.29207:1.14358:1.92912:0.245341:1	-870.09
ndhG	AL-RM	MA	0.0686262	0.833573	0.0823277	3.97439e-31	528	78	61.4347	16.5653	0.247552	1.67985:2.75014:0.636293:0.829211:0.197907:1	-928.891
ndhG	CD-AC	MA	0.0950931	0.458623	0.207345	5.45352e-12	528	67	38.8825	28.1175	0.176101	1.73895:2.02839:1.14151:1.52676:0.162606:1	-939.176
ndhG	CD-BP	MA	0.0121335	0.0285363	0.425197	0.130308	528	8	3.28835	4.71165	0.0158872	1.44179:0.363224:0.494718:0.605972:0.21118:1	-716.271
ndhG	CD-CE	MA	0.058845	0.343767	0.171177	1.18642e-10	528	48	28.6459	19.3541	0.11644	1.17199:2.01563:0.507794:1.49621:0.452128:1	-871.106
ndhG	CD-EN	MA	0.0345061	0.281247	0.12269	1.78094e-11	528	37	25.2366	11.7634	0.0859186	1.25608:2.09106:0.672718:0.83194:1.01567:1	-832.733
ndhG	CD-KO	MA	0.021111	0.0569779	0.370512	0.0283439	528	14	6.00235	7.99765	0.0289147	0.478729:0.343542:0.26855:0.328519:0.102381:1	-748.149
ndhG	CD-PY	MA	0.0281409	0.0473978	0.593717	0.336798	528	16	4.98872	11.0113	0.0322228	8.95455:8.45393:10.7216:11.8146:5.52004:1	-761.013
ndhG	CD-RA	MA	0.0119093	0.0199096	0.598166	0.250458	528	7	2.26781	4.73219	0.0136917	1.47778:1.32715:1.06571:1.12045:0.359307:1	-713.629
ndhG	CD-RM	MA	0.0778465	0.944593	0.0824127	4.64103e-32	528	77	59.1046	17.8954	0.26329	1.58303:3.25409:0.360036:1.26653:0.48795:1	-935.114
ndhG	CD-VR	MA	0.0541761	0.419111	0.129264	7.76457e-15	528	53	36.7628	16.2372	0.1368	3.4045:3.71069:2.4482:3.6169:0.371867:1	-893.674
ndhG	CT-AC	MA	0.0912254	0.481502	0.18946	1.42306e-13	528	66	39.2682	26.7318	0.176196	1.76302:2.44307:0.907596:1.14682:0.281873:1	-927.243
ndhG	CT-BP	MA	0.0115179	0.0227885	0.505428	0.238456	528	7	2.44558	4.55442	0.0139238	0.703589:0.639018:0.443948:0.443948:0.154207:1	-711.488
ndhG	CT-CE	MA	0.061718	0.3629	0.170069	2.89299e-11	528	48	28.0232	19.9768	0.119731	0.751519:1.95816:0.173514:0.535207:0.504303:1	-863.975
ndhG	CT-EN	MA	0.0337875	0.261429	0.129241	2.24076e-10	528	34	22.1328	11.8672	0.078001	0.699543:1.66997:0.345889:0.482044:0.880183:1	-819.32
ndhG	CT-KO	MA	0.0177507	0.0606981	0.292443	0.0248605	528	13	6.26721	6.73279	0.0269403	0.402519:0.406976:0.302019:0.302019:0.0942247:1	-742.723
ndhG	CT-PY	MA	0.0247842	0.0503543	0.492196	0.090634	528	15	5.3918	9.6082	0.0303182	12.4647:12.9309:9.87948:9.87948:4.93658:1	-752.239
ndhG	CT-RA	MA	0.00925409	0.0220641	0.419419	0.198502	528	6	2.31972	3.68028	0.0119325	0.845372:1.20126:0.535249:0.535249:0.386785:1	-705.142
ndhG	CT-RM	MA	0.0738491	0.918694	0.0803849	4.01846e-31	528	74	57.0812	16.9188	0.254093	1.4749:3.42116:0.235913:0.478557:0.602317:1	-923.259
ndhG	CT-VR	MA	0.0511175	0.382615	0.1336	3.73146e-14	528	50	34.2501	15.7499	0.125746	3.27994:3.57731:2.36554:3.26489:0.444636:1	-883.463
ndhG	CZ-AC	MA	0.0921914	0.482241	0.191173	1.54532e-13	528	67	40.4008	26.5992	0.179963	1.69791:2.08127:1.05235:1.22523:0.198822:1	-938.56
ndhG	CZ-BP	MA	0.00898856	0.0450222	0.199647	0.0124434	528	8	4.57741	3.42259	0.0165823	0.557037:0.16867:0.161913:0.161913:0.23077:1	-714.577
ndhG	CZ-CE	MA	0.0616488	0.357515	0.172437	4.08067e-11	528	49	29.2875	19.7125	0.12199	0.767348:1.54147:0.275147:0.557109:0.373836:1	-873.727
ndhG	CZ-EN	MA	0.0337255	0.303169	0.111243	5.06606e-12	528	37	25.5492	11.4508	0.0873048	0.65043:1.61329:0.292576:0.400927:0.724678:1	-831.182
ndhG	CZ-KO	MA	0.0178617	0.0713394	0.250377	0.0035329	528	14	7.3349	6.6651	0.0294138	0.355752:0.269502:0.215847:0.215847:0.102787:1	-747.923
ndhG	CZ-PY	MA	0.0246586	0.0605983	0.406919	0.0466898	528	16	6.53762	9.46238	0.0325455	2.14966:2.04364:1.48889:1.48889:0.623355:1	-761.728
ndhG	CZ-RA	MA	0.00894008	0.0332326	0.269015	0.108599	528	7	3.55529	3.44471	0.0142192	0.60011:0.560896:0.390818:0.390818:0.154204:1	-714.657
ndhG	CZ-RM	MA	0.074211	0.994238	0.074641	1.12468e-32	528	77	60.8059	16.1941	0.275615	1.4821:3.44779:0.241765:0.431923:0.535293:1	-931.499
ndhG	CZ-VR	MA	0.0522735	0.432344	0.120907	9.37896e-16	528	53	37.6167	15.3833	0.139001	2.5602:2.82679:1.82573:2.44081:0.329957:1	-894.795
ndhH	AL-AM	MA	0.00233666	0.0433148	0.0539461	3.99937e-07	1179	13	11.1517	1.84827	0.0123993	10.7462:12.6114:4.32761:4.32761:0.01:1	-1629.67
ndhH	AL-CA	MA	0.0209048	0.383281	0.0545416	2.14459e-38	1179	88	73.8666	14.1334	0.101288	1.88969:1.92245:1.42261:1.8065:0.239961:1	-1896.78
ndhH	AL-EU	MA	0.0335715	0.600478	0.055908	8.36569e-57	1179	125	103.767	21.2335	0.155223	1.38086:1.39783:1.04733:1.64676:0.218985:1	-2003.19
ndhH	AL-LJ	MA	0.0351218	0.481333	0.0729678	1.10256e-43	1179	109	85.2504	23.7496	0.127737	1.38046:2.23762:0.449373:1.5996:0.435756:1	-1950.73
ndhH	AL-NT	MA	0.0187065	0.436614	0.0428445	1.51301e-44	1179	90	77.5998	12.4002	0.107064	1.72826:2.02211:1.08479:2.4319:0.41001:1	-1901.1
ndhH	AL-RM	MA	0.0265315	0.791139	0.0335358	1.37982e-74	1179	134	119.528	14.4719	0.192378	1.17009:1.22746:0.847862:1.04405:0.157199:1	-1997.2
ndhH	CD-AC	MA	0.0402369	0.410094	0.0981163	4.27406e-34	1179	105	77.6045	27.3955	0.120677	2.27423:3.41804:0.875834:1.04885:0.680871:1	-1946.8
ndhH	CD-BP	MA	0.00422627	0.046793	0.0903183	1.03038e-05	1179	13	9.4462	3.5538	0.012467	1.20409:1.23983:1.0454:0.944182:2.12621:1	-1630.39
ndhH	CD-CE	MA	0.0340847	0.317359	0.107401	6.76926e-27	1179	87	62.1162	24.8838	0.0939741	2.13812:2.70328:1.2786:1.66226:0.984152:1	-1912.45
ndhH	CD-EN	MA	0.0217691	0.26541	0.0820205	1.90019e-24	1179	68	51.7491	16.2509	0.0722259	0.855144:1.06233:0.611218:0.676731:0.414593:1	-1849.45
ndhH	CD-KO	MA	0.00735627	0.0458685	0.160377	0.000156243	1179	17	10.8031	6.19694	0.015771	2.06294:2.03799:1.36383:1.38445:0.639988:1	-1651.83
ndhH	CD-PY	MA	0.00939753	0.0701406	0.133981	3.03331e-07	1179	24	16.2423	7.75772	0.0227042	1.46729:1.62495:0.962799:0.978107:0.448185:1	-1687.03
ndhH	CD-RA	MA	0.0139917	0.018319	0.763781	0.5242	1179	17	3.95598	13.044	0.0148056	5.50142:8.59526:8.49661:8.99639:10.1486:1	-1654.33
ndhH	CD-RM	MA	0.0441404	0.701431	0.062929	6.63833e-62	1179	143	116.922	26.0784	0.18878	1.29788:1.57129:0.780909:0.823068:0.250865:1	-2033.07
ndhH	CD-VR	MA	0.0356734	0.451044	0.0790907	5.25308e-40	1179	108	83.9073	24.0927	0.125378	1.51802:1.56028:1.14464:1.34669:0.243073:1	-1970.9
ndhH	CT-AC	MA	0.0395234	0.424158	0.0931809	4.79803e-35	1179	105	77.9894	27.0106	0.121068	1.51556:2.6845:0.398249:0.651642:0.563928:1	-1941.72
ndhH	CT-BP	MA	0.00390211	0.0530791	0.073515	5.29291e-06	1179	13	9.74866	3.25134	0.0127841	0.22257:0.363954:0.198255:0.192811:0.63775:1	-1626.89
ndhH	CT-CE	MA	0.033621	0.327131	0.102775	1.32012e-27	1179	87	62.3442	24.6558	0.0941634	1.39537:2.05428:0.684165:1.05747:0.804118:1	-1908.16
ndhH	CT-EN	MA	0.0216362	0.260898	0.08293	9.34721e-24	1179	66	49.6914	16.3086	0.0698987	0.683411:1.0023:0.4277:0.541286:0.435833:1	-1839.72
ndhH	CT-KO	MA	0.00701101	0.0495247	0.141566	1.28705e-05	1179	17	11.0843	5.91574	0.0159237	0.722011:0.853601:0.516719:0.544976:0.204742:1	-1650.61
ndhH	CT-PY	MA	0.00922139	0.0637741	0.144595	2.05892e-06	1179	22	14.2788	7.72116	0.0207311	0.867859:1.19033:0.595911:0.628125:0.368673:1	-1676.61
ndhH	CT-RA	MA	0.0131203	0.02346	0.559262	0.171217	1179	17	4.64061	12.3594	0.0149147	0.0547494:2.68247:0.273301:0.321406:0.921598:1	-1648.36
ndhH	CT-RM	MA	0.0439369	0.6873	0.0639267	2.54249e-61	1179	142	115.687	26.3125	0.18509	1.24819:1.58405:0.693441:0.742841:0.268784:1	-2028.25
ndhH	CT-VR	MA	0.0352668	0.439176	0.0803022	3.61183e-39	1179	106	81.7579	24.2421	0.121343	1.12682:1.163:0.843476:1.02495:0.17728:1	-1966.59
ndhH	CZ-AC	MA	0.0409635	0.422379	0.0969826	5.46086e-35	1179	107	78.8007	28.1993	0.122291	1.90213:2.7689:0.797533:1.16407:0.544476:1	-1955.33
ndhH	CZ-BP	MA	0.00601202	0.0522338	0.115098	2.68172e-05	1179	16	10.9364	5.0636	0.0152146	0.496767:0.503723:0.385393:0.376275:0.496878:1	-1646.9
ndhH	CZ-CE	MA	0.0359775	0.315039	0.1142	9.7731e-26	1179	88	61.3958	26.6042	0.0941829	1.46931:2.0538:0.799164:1.04285:0.773381:1	-1916.43
ndhH	CZ-EN	MA	0.0237174	0.273864	0.0866028	2.38677e-25	1179	71	53.2235	17.7765	0.0752231	0.724639:0.891905:0.52049:0.58108:0.320692:1	-1859.81
ndhH	CZ-KO	MA	0.00919364	0.05239	0.175485	3.17623e-05	1179	20	12.2417	7.75826	0.0185608	1.14413:1.12524:0.742706:0.75353:0.250579:1	-1667.58
ndhH	CZ-PY	MA	0.0112756	0.0776255	0.145257	3.99664e-07	1179	27	17.6354	9.36462	0.025527	0.87845:0.967623:0.658424:0.669418:0.241914:1	-1700.86
ndhH	CZ-RA	MA	0.0158247	0.0240987	0.656659	0.395375	1179	20	5.70492	14.2951	0.0175427	1.41646:2.4344:0.946852:0.956936:0.660552:1	-1668.93
ndhH	CZ-RM	MA	0.0448592	0.696692	0.0643889	8.63707e-62	1179	143	115.851	27.1491	0.185355	1.04703:1.30491:0.603513:0.709796:0.239336:1	-2033.59
ndhH	CZ-VR	MA	0.0358118	0.460008	0.0778505	3.18913e-41	1179	109	84.6814	24.3186	0.126281	1.36047:1.37419:1.03091:1.29394:0.218268:1	-1976.13
ndhI	AL-AM	MA	0.00323883	0.0222456	0.145594	0.0743244	480	3	1.7603	1.2397	0.00649502	4.23319:1.77856:2.12922:2.12922:12.8998:1	-654.262
ndhI	AL-CA	MA	0.037081	0.269155	0.137768	1.32525e-09	480	35	22.7299	12.2701	0.0842665	3.45001:5.68707:1.96745:2.16876:1.13181:1	-776.979
ndhI	AL-EU	MA	0.0342475	0.264335	0.129561	9.96973e-10	480	33	21.5626	11.4374	0.0794155	1.04787:1.06648:0.784332:0.846188:0.497726:1	-783.918
ndhI	AL-LJ	MA	0.0499969	0.314572	0.158936	6.89526e-10	480	42	25.9465	16.0535	0.104071	1.30143:1.80228:0.736392:0.868782:0.37117:1	-804.869
ndhI	AL-NT	MA	0.0237953	0.30872	0.0770774	9.89041e-14	480	32	24.2464	7.75355	0.0791331	1.59553:3.09829:0.7554:1.7264:0.674368:1	-761.969
ndhI	AL-RM	MA	0.0396889	0.624113	0.0635926	2.04362e-25	480	53	41.4112	11.5888	0.147903	0.985426:2.10894:0.470536:0.680395:0.821665:1	-824.045
ndhI	CD-AC	MA	0.0262328	0.254163	0.103213	4.93763e-10	480	27	18.19	8.81	0.0662728	10.2075:11.4068:13.9914:14.9875:8.75717:1	-746.685
ndhI	CD-BP	MA	0.010809	0.0438052	0.246753	0.0105346	480	8	4.06699	3.93301	0.0175167	4.47772:4.95399:3.06436:3.03675:0.37517:1	-673.689
ndhI	CD-CE	MA	0.0217003	0.35571	0.0610056	3.36008e-14	480	30	23.6231	6.37694	0.0832696	5.06974:5.16046:3.48827:3.84487:1.45029:1	-746.417
ndhI	CD-EN	MA	0.0186616	0.158814	0.117506	2.03802e-06	480	19	12.67	6.32996	0.0453486	4.72231:4.33049:3.38286:5.71986:0.746518:1	-723.108
ndhI	CD-KO	MA	0.0058928	0.108714	0.0542048	1.47452e-05	480	10	7.86705	2.13295	0.0230243	5.91807:7.9099:6.69644:6.43947:8.08864:1	-677.131
ndhI	CD-PY	MA	0.0052779	0.0973987	0.0541886	2.3068e-06	480	10	8.16016	1.83984	0.0231281	4.47439:5.93981:2.63305:2.61014:0.268069:1	-673.271
ndhI	CD-RA	MA	0.00305018	0.0870936	0.0350219	6.98184e-05	480	7	5.87647	1.12353	0.0160616	4.45242:5.01345:6.44287:5.99143:13.5225:1	-665.143
ndhI	CD-RM	MA	0.0388373	0.692786	0.0560596	5.03222e-26	480	52	41.721	10.279	0.160054	2.09239:2.60532:1.34626:1.31629:1.40827:1	-816.595
ndhI	CD-VR	MA	0.0171044	0.415578	0.0411582	2.3758e-17	480	31	25.8419	5.15808	0.0852241	11.9033:15.1704:13.1035:15.8687:10.4458:1	-745.119
ndhI	CT-AC	MA	0.0259265	0.219034	0.118367	1.4791e-08	480	25	16.1833	8.81672	0.0603936	11.0033:12.7722:13.5708:14.9754:7.95135:1	-741.291
ndhI	CT-BP	MA	0.0109314	0.0199065	0.54914	0.467497	480	6	1.9991	4.0009	0.0128638	6.43354:7.4429:2.84794:2.84794:0.01:1	-664.565
ndhI	CT-CE	MA	0.0219215	0.379542	0.0577578	7.0679e-15	480	31	24.7276	6.27235	0.088249	21.0474:20.9635:17.9809:19.9732:5.30046:1	-748.62
ndhI	CT-EN	MA	0.0192116	0.137306	0.139918	1.11683e-05	480	18	11.4269	6.57307	0.0423167	19.2073:17.2504:13.3223:21.7626:3.06866:1	-718.634
ndhI	CT-KO	MA	0.00562565	0.0759544	0.0740661	0.000541218	480	8	5.94878	2.05122	0.0180611	7.42885:11.5583:5.12208:5.12208:5.51481:1	-669.019
ndhI	CT-PY	MA	0.00523496	0.0700826	0.074697	6.72761e-05	480	8	6.14435	1.85565	0.0180936	5.5735:8.70153:1.98891:1.98891:0.01:1	-665.602
ndhI	CT-RA	MA	0.0029092	0.0522022	0.0557294	0.00323266	480	5	3.92264	1.07736	0.0112241	5.30031:6.79547:4.61012:4.61012:8.6582:1	-656.831
ndhI	CT-RM	MA	0.0388735	0.641441	0.0606034	1.34235e-24	480	50	39.3524	10.6476	0.14914	1.76921:2.39144:1.05304:1.03464:1.40658:1	-812.564
ndhI	CT-VR	MA	0.0166656	0.381977	0.0436298	9.94187e-16	480	29	23.9307	5.06933	0.0790559	12.596:17.6698:11.4116:15.2787:11.196:1	-739.441
ndhI	CZ-AC	MA	0.0257089	0.268139	0.0958789	1.88456e-10	480	28	19.5328	8.46718	0.0696181	3.97603:4.4992:3.42808:3.59614:2.94724:1	-746.932
ndhI	CZ-BP	MA	0.0102411	0.0581238	0.176194	0.00311347	480	9	5.3352	3.6648	0.0200159	2.38626:2.72982:1.28847:1.26874:0.17585:1	-677.145
ndhI	CZ-CE	MA	0.0213941	0.423542	0.0505124	1.02842e-17	480	33	27.0733	5.92673	0.0967893	3.05981:2.96724:1.93002:2.01458:0.646142:1	-752.024
ndhI	CZ-EN	MA	0.0200272	0.1543	0.129794	1.45464e-06	480	19	12.1003	6.89973	0.0449239	3.44123:3.23973:2.82952:4.51501:0.936421:1	-722.642
ndhI	CZ-KO	MA	0.00510814	0.116528	0.0438364	2.98655e-07	480	11	9.23024	1.76976	0.0258417	2.56067:3.55261:1.30129:1.28477:0.910019:1	-679.581
ndhI	CZ-PY	MA	0.00593235	0.0858851	0.0690731	0.00014666	480	9	6.87934	2.12066	0.020568	15.4603:19.0368:21.0717:20.942:3.20194:1	-670.901
ndhI	CZ-RA	MA	0.00245148	0.0891219	0.0275071	4.35081e-07	480	8	7.14861	0.851394	0.0187131	1.56677:1.7814:0.887137:0.874061:0.811923:1	-668.242
ndhI	CZ-RM	MA	0.0383968	0.725932	0.0528931	1.95175e-28	480	53	43.0125	9.98753	0.165954	1.64383:2.03428:1.05792:1.04508:1.00315:1	-819.024
ndhI	CZ-VR	MA	0.0172929	0.430727	0.0401481	4.60679e-18	480	32	26.8303	5.16975	0.088583	4.26985:5.51768:3.26521:3.84538:4.06082:1	-745.641
ndhJ	AL-AM	MA	0.00247013	0.0219779	0.112392	0.0035156	474	3	2.12299	0.877013	0.00664241	0.756836:3.28871:0.443975:0.443975:0.01:1	-651.591
ndhJ	AL-CA	MA	0.021956	0.227743	0.0964068	8.92347e-10	474	28	21.6554	6.34461	0.072906	5.04136:4.26365:2.00046:2.12547:0.01:1	-745.068
ndhJ	AL-EU	MA	0.0163788	0.221429	0.0739687	5.93322e-10	474	24	18.8131	5.18694	0.0597537	4.31122:4.72516:3.34076:5.2689:0.519736:1	-737.954
ndhJ	AL-LJ	MA	0.0216124	0.182418	0.118477	4.62849e-08	474	24	17.2466	6.75339	0.0589649	5.70535:7.20413:3.1924:3.25939:0.144654:1	-735.854
ndhJ	AL-NT	MA	0.0163729	0.210801	0.0776698	1.87408e-09	474	24	18.9192	5.08079	0.0599901	2.30092:2.2463:1.4431:1.44696:0.390772:1	-740.336
ndhJ	AL-RM	MA	0.0256656	0.318091	0.0806864	4.10794e-14	474	34	26.1217	7.87828	0.0873859	4.4896:4.82425:3.63687:4.75151:0.38655:1	-765.8
ndhJ	CD-AC	MA	0.0277962	0.479566	0.0579611	1.00472e-20	474	44	36.4103	7.58974	0.126084	2.27226:2.51797:1.61131:1.61131:0.28681:1	-786.604
ndhJ	CD-BP	MA	0.0112362	0.0387583	0.289906	0.0632524	474	8	4.02824	3.97176	0.0174898	2.45137:3.00459:1.26207:1.26207:0.01:1	-675.709
ndhJ	CD-CE	MA	0.0333503	0.247208	0.134908	4.61315e-09	474	32	21.6273	10.3727	0.0802996	3.20463:3.23681:1.90492:1.91539:0.198416:1	-766.516
ndhJ	CD-EN	MA	0.0295502	0.158069	0.186945	6.15084e-06	474	24	14.0527	9.94731	0.0564007	1.46163:1.77939:0.917581:0.980641:0.246776:1	-743.811
ndhJ	CD-KO	MA	0.00782874	0.0552555	0.141683	0.00163212	474	8	5.26363	2.73637	0.0179861	1.3223:1.20525:0.7339:0.7339:0.116402:1	-678.339
ndhJ	CD-PY	MA	0.00810388	0.0738712	0.109703	0.000114958	474	10	7.15245	2.84755	0.0223113	0.980616:1.57336:0.548712:0.548712:0.01:1	-681.62
ndhJ	CD-RA	MA	0.0106331	0.0427373	0.248802	0.0115472	474	8	4.10229	3.89771	0.0172954	0.757897:1.36514:0.455706:0.455706:0.01:1	-673.781
ndhJ	CD-RM	MA	0.0358134	0.634621	0.0564327	2.56759e-25	474	53	44.3582	8.64175	0.17031	3.49531:4.39129:1.78493:1.98761:0.280042:1	-808.091
ndhJ	CD-VR	MA	0.0239567	0.56928	0.0420824	4.37884e-24	474	46	39.8392	6.16081	0.14061	1.87964:2.31118:1.19848:1.22053:0.115907:1	-784.297
ndhJ	CT-AC	MA	0.0283034	0.440692	0.0642249	2.88553e-19	474	42	34.119	7.881	0.118021	2.62884:2.7709:1.91565:1.91565:0.300789:1	-782.563
ndhJ	CT-BP	MA	0.0116184	0.017233	0.674197	0.511463	474	6	1.90913	4.09087	0.0129621	7.08418:7.39605:3.11806:3.11806:0.01:1	-665.455
ndhJ	CT-CE	MA	0.0338988	0.243818	0.139034	5.64961e-09	474	32	21.4991	10.5009	0.0804126	4.25545:4.37494:2.45461:2.46581:0.266929:1	-764.936
ndhJ	CT-EN	MA	0.0299553	0.129382	0.231526	0.000405782	474	22	11.7697	10.2303	0.0508686	1.84321:2.05744:1.18524:1.24152:0.301387:1	-736.912
ndhJ	CT-KO	MA	0.00810467	0.0300186	0.269989	0.102196	474	6	3.19829	2.80171	0.0132675	2.65499:1.6966:0.911775:0.911775:0.294201:1	-667.731
ndhJ	CT-PY	MA	0.00829217	0.0495989	0.167185	0.00235055	474	8	5.11228	2.88772	0.0177258	2.1139:2.70142:1.07627:1.07627:0.01:1	-674.015
ndhJ	CT-RA	MA	0.0108701	0.019985	0.543913	0.207477	474	6	2.06755	3.93245	0.012897	1.81644:2.40009:0.966997:0.966997:0.01:1	-665.024
ndhJ	CT-RM	MA	0.0366959	0.580634	0.0631996	1.51404e-22	474	51	41.7915	9.20847	0.157936	4.30601:4.95895:2.44279:2.64316:0.345763:1	-804.663
ndhJ	CT-VR	MA	0.0244467	0.530147	0.046113	2.38907e-23	474	45	38.4657	6.53435	0.132413	2.0365:2.41332:1.35677:1.35677:0.101374:1	-782.595
ndhJ	CZ-AC	MA	0.0278338	0.477461	0.0582955	1.01968e-20	474	44	36.3768	7.6232	0.125689	2.28136:2.51964:1.6215:1.6215:0.279084:1	-786.187
ndhJ	CZ-BP	MA	0.0112331	0.038754	0.289857	0.063254	474	8	4.02873	3.97127	0.0174868	2.45583:3.0094:1.26457:1.26457:0.01:1	-674.937
ndhJ	CZ-CE	MA	0.0334891	0.27669	0.121035	3.34902e-10	474	34	23.7926	10.2074	0.0870037	3.34462:3.58377:1.97009:1.98189:0.210599:1	-770.441
ndhJ	CZ-EN	MA	0.0295796	0.157633	0.187648	6.19746e-06	474	24	14.0348	9.96521	0.0563474	1.4686:1.78741:0.921528:0.983819:0.246024:1	-743.194
ndhJ	CZ-KO	MA	0.00783558	0.0551292	0.142131	0.00163654	474	8	5.25903	2.74097	0.0179692	1.32765:1.21025:0.736287:0.736287:0.115946:1	-677.601
ndhJ	CZ-PY	MA	0.00809672	0.0738517	0.109635	0.000115056	474	10	7.15399	2.84601	0.022303	0.981302:1.57435:0.548768:0.548768:0.01:1	-680.845
ndhJ	CZ-RA	MA	0.010621	0.0427459	0.248467	0.0115579	474	8	4.1055	3.8945	0.0172889	0.759612:1.36777:0.456653:0.456653:0.01:1	-673.029
ndhJ	CZ-RM	MA	0.0357719	0.623718	0.0573526	2.58931e-25	474	53	44.2421	8.75791	0.167849	3.58828:4.49468:1.83944:2.07249:0.268781:1	-807.593
ndhJ	CZ-VR	MA	0.0240014	0.565868	0.0424152	4.25109e-24	474	46	39.7929	6.20709	0.139845	1.87821:2.289:1.20619:1.22753:0.111935:1	-783.87
ndhK	AL-AM	MA	6.52009e-06	0.00652009	0.001	0.0874105	669	1	0.996802	0.00319838	0.00155419	30:19.2573:19.2372:19.2372:0.01:1	-891.623
ndhK	AL-CA	MA	0.023911	0.421889	0.0566761	1.20101e-24	669	52	42.3327	9.66734	0.103043	2.04435:2.93806:1.00593:2.03291:0.403375:1	-1078.14
ndhK	AL-EU	MA	0.0477646	0.384583	0.124198	1.4067e-18	669	65	44.6529	20.3471	0.119905	0.700225:0.746206:0.550036:0.593091:0.20285:1	-1151.54
ndhK	AL-LJ	MA	0.0361096	0.314374	0.114862	1.25304e-16	669	53	37.1094	15.8906	0.0949638	1.22173:1.18217:0.89235:0.986541:0.268132:1	-1115.7
ndhK	AL-NT	MA	0.0303642	0.338274	0.0897621	1.51537e-18	669	52	38.757	13.243	0.0944233	1.05739:1.10409:0.788489:1.07319:0.213307:1	-1106.8
ndhK	AL-RM	MA	0.0549146	0.592663	0.0926573	4.75679e-30	669	83	62.4729	20.5271	0.173201	1.60949:2.05143:0.921263:1.2221:0.328083:1	-1181.26
ndhK	CD-AC	MA	0.0367093	0.203581	0.180318	3.41172e-09	669	42	25.1591	16.8409	0.0721219	2.94516:3.68645:1.61319:1.84054:0.450597:1	-1068.63
ndhK	CD-BP	MA	0.0133302	0.0310444	0.429391	0.0881627	669	11	4.25087	6.74913	0.0171011	4.43205:5.50718:3.23133:4.26473:0.01:1	-946.575
ndhK	CD-CE	MA	0.0255468	0.169013	0.151153	7.97824e-09	669	34	22.3133	11.6867	0.0576775	2.8942:3.41465:1.74544:1.83377:0.0944958:1	-1039.34
ndhK	CD-EN	MA	0.024309	0.210717	0.115363	1.05238e-10	669	34	22.5245	11.4755	0.0587255	0.620283:2.27139:0.0652991:0.130409:1.32053:1	-1031.52
ndhK	CD-KO	MA	0.00729079	0.0287354	0.253721	0.01764	669	7	3.10452	3.89548	0.0108977	0.220593:2.08055:0.273819:0.608187:0.558735:1	-922.751
ndhK	CD-PY	MA	0.00953094	0.0710805	0.134087	6.00078e-05	669	14	9.31855	4.68145	0.0224978	3.05419:5.78582:1.97245:2.15108:0.920637:1	-957.972
ndhK	CD-RA	MA	0.00886379	0.0572017	0.154957	0.000772327	669	12	7.60919	4.39081	0.0190965	2.29316:2.1698:1.41311:1.98403:0.01:1	-951.105
ndhK	CD-RM	MA	0.0567729	0.540095	0.105116	2.79407e-25	669	77	54.8159	22.1841	0.156426	1.92941:5.51462:0.253019:1.42877:1.08886:1	-1154.09
ndhK	CD-VR	MA	0.0392139	0.372103	0.105385	1.13032e-18	669	59	42.8801	16.1199	0.112101	2.682:3.71418:1.24346:1.43239:0.507682:1	-1111.96
ndhK	CT-AC	MA	0.0393104	0.189282	0.207682	2.13111e-07	669	42	23.9641	18.0359	0.0717443	3.28242:3.77974:1.89519:1.94149:0.387983:1	-1070.67
ndhK	CT-BP	MA	0.0158968	0.0206715	0.769017	0.677277	669	11	2.98815	8.01185	0.016961	8.07879:8.70021:5.08801:5.29461:0.01:1	-946.28
ndhK	CT-CE	MA	0.0281326	0.154224	0.182415	4.99077e-07	669	34	20.925	13.075	0.0566248	3.42393:3.75735:2.36704:2.36704:0.0885803:1	-1042.57
ndhK	CT-EN	MA	0.0263968	0.182154	0.144915	2.78991e-09	669	34	21.1727	12.8273	0.0564618	0.856212:2.1907:0.204233:0.204233:1.20002:1	-1033.97
ndhK	CT-KO	MA	0.00916387	0.017012	0.538671	0.224531	669	7	2.22794	4.77206	0.010741	1.16257:1.80693:0.717783:0.717783:0.254272:1	-925.354
ndhK	CT-PY	MA	0.0116861	0.0600098	0.194736	0.000681083	669	14	8.26582	5.73418	0.0222779	5.00163:6.91701:2.66565:2.63775:0.809061:1	-959.174
ndhK	CT-RA	MA	0.0115193	0.0446044	0.258255	0.00722357	669	12	6.34581	5.65419	0.0189539	4.24123:3.66161:1.9012:2.09603:0.01:1	-951.181
ndhK	CT-RM	MA	0.059221	0.506126	0.117008	4.90625e-23	669	77	53.9196	23.0804	0.155158	2.06048:5.27595:0.299096:0.782339:1.03254:1	-1154.79
ndhK	CT-VR	MA	0.0419031	0.353196	0.11864	2.71872e-17	669	59	41.6912	17.3088	0.111089	2.92066:3.63976:1.56006:1.59793:0.438183:1	-1115.32
ndhK	CZ-AC	MA	0.0363445	0.216731	0.167694	7.88123e-10	669	43	26.3833	16.6167	0.0742748	2.39324:3.01218:1.34478:1.54713:0.366465:1	-1072.78
ndhK	CZ-BP	MA	0.0129609	0.040747	0.318083	0.044099	669	12	5.42274	6.57726	0.0187339	2.27266:2.88076:1.3931:2.00965:0.01:1	-951.867
ndhK	CZ-CE	MA	0.0253513	0.180326	0.140586	1.7041e-09	669	35	23.4039	11.5961	0.0596048	2.19748:2.6195:1.39628:1.4775:0.0805799:1	-1043.53
ndhK	CZ-EN	MA	0.0241817	0.223602	0.108146	2.12592e-11	669	35	23.637	11.363	0.0608051	0.54929:2.03924:0.056522:0.102307:1.13439:1	-1034.91
ndhK	CZ-KO	MA	0.00718323	0.0404987	0.177369	0.00384666	669	8	4.17676	3.82324	0.0125909	0.133372:1.35162:0.174755:0.456887:0.385705:1	-927.438
ndhK	CZ-PY	MA	0.00937005	0.0801796	0.116863	1.53089e-05	669	15	10.41	4.59005	0.0242054	2.17715:4.19087:1.18763:1.28853:0.455074:1	-962.925
ndhK	CZ-RA	MA	0.0086113	0.0675274	0.127523	0.000172159	669	13	8.7003	4.2997	0.0206957	1.36274:1.29776:0.877247:1.28463:0.01:1	-955.843
ndhK	CZ-RM	MA	0.056481	0.559568	0.100937	2.61888e-27	669	78	56.0987	21.9013	0.15983	1.626:4.67484:0.208494:1.13647:0.918109:1	-1157.04
ndhK	CZ-VR	MA	0.0389273	0.389158	0.100029	1.14625e-20	669	60	44.075	15.925	0.114865	2.22511:3.10953:1.07126:1.24506:0.434095:1	-1115.38
petA	AL-AM	MA	0.0028837	0.0106965	0.269593	0.323586	954	4	1.8699	2.1301	0.00437884	7.04027:1.4993:2.99441:11.9217:11.1043:1	-1291.44
petA	AL-CA	MA	0.022597	0.241178	0.0936942	5.42587e-19	954	58	43.9146	14.0854	0.0720125	4.91393:5.73989:3.13597:4.34293:0.748427:1	-1509.3
petA	AL-EU	MA	0.0353041	0.337843	0.104498	9.89851e-25	954	79	57.6142	21.3858	0.101765	2.5352:2.77893:1.81098:2.55472:0.688155:1	-1595.62
petA	AL-LJ	MA	0.0273264	0.311948	0.0875992	2.93238e-24	954	71	54.8891	16.1109	0.0927463	12.917:13.5738:9.40307:12.6116:1.14336:1	-1550.9
petA	AL-NT	MA	0.0209135	0.279209	0.0749027	3.21356e-23	954	62	48.9889	13.0111	0.0777336	2.56265:3.07951:1.69933:2.47438:0.505284:1	-1520.22
petA	AL-RM	MA	0.0559975	0.682625	0.0820327	4.06727e-48	954	126	98.5508	27.4492	0.198564	2.86534:2.23173:1.14731:1.73108:0.646445:1	-1703.3
petA	CD-AC	MA	0.0411869	0.384354	0.107159	5.56202e-27	954	88	63.8081	24.1919	0.116806	1.50116:1.55412:1.12391:1.12764:0.277493:1	-1615.81
petA	CD-BP	MA	0.00657732	0.0437991	0.15017	0.000165204	954	13	8.17514	4.82486	0.0141272	0.692854:2.6411:0.376563:0.623879:0.774787:1	-1338.81
petA	CD-CE	MA	0.0230297	0.32492	0.0708782	3.04961e-27	954	69	55.4438	13.5562	0.0908758	1.71127:1.80496:1.24339:1.24931:0.494922:1	-1547.34
petA	CD-EN	MA	0.0216709	0.286525	0.0756335	1.49993e-23	954	61	47.523	13.477	0.0774354	0.911956:1.04301:0.648863:0.691226:0.442023:1	-1523.56
petA	CD-KO	MA	0.0104164	0.095738	0.108801	8.85093e-08	954	24	16.8426	7.15735	0.0278084	0.602074:0.659958:0.453191:0.477905:0.172117:1	-1392.62
petA	CD-PY	MA	0.00645318	0.0536818	0.120212	2.61166e-05	954	14	9.28552	4.71448	0.0154946	0.361483:1.08963:0.242529:0.386391:0.3351:1	-1343.05
petA	CD-RA	MA	0.00642952	0.0361001	0.178102	0.00104595	954	11	6.12578	4.87422	0.0118561	0.096682:1.58443:0.219419:0.188324:1.38896:1	-1331.42
petA	CD-RM	MA	0.0566375	0.619199	0.091469	2.11504e-43	954	121	91.4547	29.5453	0.180771	1.97494:1.77808:1.18628:1.54533:0.592359:1	-1717.44
petA	CD-VR	MA	0.024861	0.410563	0.0605536	3.37414e-34	954	79	64.6243	14.3757	0.107389	1.2173:1.61134:0.689213:0.756303:0.535812:1	-1567.41
petA	CT-AC	MA	0.0414386	0.382706	0.108278	9.14618e-27	954	88	63.7876	24.2124	0.117182	1.6741:1.73204:1.25203:1.25702:0.23222:1	-1612.16
petA	CT-BP	MA	0.00647563	0.0222559	0.290962	0.0693197	954	9	4.05801	4.94199	0.00951875	0.170919:4.31579:0.239365:0.750678:0.01:1	-1315.17
petA	CT-CE	MA	0.0230803	0.30978	0.0745054	8.18096e-26	954	67	53.3688	13.6312	0.0878253	1.8213:2.00443:1.25877:1.26493:0.464472:1	-1537.01
petA	CT-EN	MA	0.0232531	0.270765	0.0858792	1.81529e-21	954	60	45.528	14.472	0.0759	0.982854:1.15173:0.667245:0.67411:0.436717:1	-1519.94
petA	CT-KO	MA	0.010396	0.0717573	0.144878	1.29124e-05	954	20	12.7076	7.29237	0.0227648	0.546013:0.605949:0.411674:0.456459:0.0905964:1	-1373.27
petA	CT-PY	MA	0.0065129	0.0402939	0.161635	0.000595212	954	12	7.34465	4.65535	0.0133769	0.639437:0.871968:0.414956:0.563711:0.01:1	-1333.53
petA	CT-RA	MA	0.00637214	0.0290022	0.219712	0.00442381	954	10	5.13511	4.86489	0.0106324	0.080496:2.15682:0.0727131:0.0727131:0.322315:1	-1322.09
petA	CT-RM	MA	0.0569126	0.616791	0.0922722	2.66448e-43	954	121	91.3182	29.6818	0.180709	2.02017:1.82512:1.22158:1.58206:0.515883:1	-1715.19
petA	CT-VR	MA	0.0247435	0.375791	0.0658438	2.72739e-31	954	75	60.4342	14.5658	0.100068	1.25575:1.67006:0.714656:0.795374:0.421841:1	-1555.69
petA	CZ-AC	MA	0.0397449	0.403492	0.0985023	8.88805e-29	954	89	65.9833	23.0167	0.119843	1.5847:1.64286:1.18348:1.18827:0.247942:1	-1612.31
petA	CZ-BP	MA	0.00532026	0.0412134	0.12909	0.000128471	954	12	8.25023	3.74977	0.0132598	1.65253:2.66405:0.86768:1.04979:0.232662:1	-1334.13
petA	CZ-CE	MA	0.0216471	0.341726	0.0633464	3.26189e-29	954	70	57.4487	12.5513	0.093592	1.81745:1.91954:1.31703:1.32215:0.438391:1	-1543.61
petA	CZ-EN	MA	0.0219066	0.303842	0.0720986	1.05082e-24	954	63	49.6957	13.3043	0.0817251	0.996687:1.08759:0.72033:0.726911:0.378376:1	-1528.4
petA	CZ-KO	MA	0.00908547	0.0961286	0.0945138	3.20422e-08	954	23	16.8052	6.19478	0.0268487	0.629879:0.626682:0.466839:0.497992:0.114726:1	-1385.43
petA	CZ-PY	MA	0.00512984	0.0522878	0.0981078	1.48118e-05	954	13	9.36509	3.63491	0.0146448	0.622009:0.87862:0.404356:0.522913:0.0961013:1	-1337.71
petA	CZ-RA	MA	0.00520473	0.044083	0.118067	6.6197e-05	954	12	8.22404	3.77596	0.0131573	0.723963:2.17275:0.45494:0.435506:0.735034:1	-1334.02
petA	CZ-RM	MA	0.054862	0.626389	0.0875844	2.13656e-44	954	120	91.3988	28.6012	0.179844	1.90629:1.78012:1.25801:1.57869:0.476045:1	-1714.79
petA	CZ-VR	MA	0.0234745	0.412198	0.0569497	8.28724e-35	954	78	64.5347	13.4653	0.106824	1.30122:1.56093:0.840813:0.903314:0.38331:1	-1563.63
petB	AL-AM	MA	0.00196	3.92e-05	50	0.290556	645	1	0.00529431	0.994706	0.00155627	0.01:0.01:5.89593:7.76554:0.01:1	-859.683
petB	AL-CA	MA	0.00214641	0.287285	0.00747135	3.15944e-23	645	34	33.2337	0.766286	0.0719287	7.64531:8.72014:7.70733:7.73953:1.24151:1	-975.583
petB	AL-EU	MA	0.0083938	0.37101	0.0226242	9.52336e-26	645	45	42.159	2.84103	0.0995355	3.77561:3.74676:2.27386:2.27336:0.126764:1	-1010.33
petB	AL-LJ	MA	0.00598502	0.360061	0.0166222	1.09563e-24	645	42	39.8919	2.10812	0.0907078	1.87004:2.06196:1.22539:1.22205:0.223293:1	-1000.99
petB	AL-NT	MA	0.00407087	0.310682	0.013103	3.4229e-23	645	39	37.5747	1.42528	0.0827922	2.68577:2.73231:1.5494:1.55318:0.260389:1	-992.814
petB	AL-RM	MA	0.00401705	0.489831	0.00820089	9.84395e-34	645	53	51.7134	1.28657	0.124456	2.53284:2.70755:1.47399:1.63793:0.232668:1	-1018.23
petB	CD-AC	MA	0.012544	0.230832	0.0543425	4.14181e-15	645	34	29.3789	4.62111	0.0685946	7.80252:4.69018:1.62383:1.80962:0.126629:1	-980.274
petB	CD-BP	MA	1.07159e-05	0.0107159	0.001	0	645	1	0.994977	0.00502325	0.00178058	0.01:0.01:0.01:0.01:7.67748:1	-850.154
petB	CD-CE	MA	0.00846363	0.159982	0.0529038	4.16069e-11	645	24	20.5981	3.40194	0.0452233	8.35677:8.23598:5.4849:5.4605:0.687886:1	-952.016
petB	CD-EN	MA	0.00409762	0.0967549	0.0423505	4.37023e-08	645	14	12.2874	1.7126	0.0256906	18.9209:15.6607:7.80854:7.80854:1.53468:1	-907.337
petB	CD-KO	MA	0.00202383	0.0238689	0.0847894	0.000824508	645	4	3.07301	0.926994	0.00681681	5.9644:5.41461:4.78814:4.78814:5.59222:1	-872.163
petB	CD-PY	MA	4.4546e-05	0.044546	0.001	0.000315344	645	5	4.98031	0.0196859	0.00902977	3.95625:3.69084:3.12691:3.12691:7.82109:1	-869.519
petB	CD-RA	MA	5.32324e-05	0.0532324	0.001	0	645	7	6.97726	0.0227414	0.0125385	29.7993:30:22.2001:22.2001:0.01:1	-877.015
petB	CD-RM	MA	0.00811822	0.507001	0.0160123	1.53334e-32	645	54	51.4802	2.51982	0.131091	3.98917:3.92912:2.10185:2.23107:0.163978:1	-1020.46
petB	CD-VR	MA	0.0059103	0.291259	0.0202922	1.33763e-19	645	34	31.8724	2.12758	0.0724316	2.97683:2.36034:1.52779:1.64971:0.766927:1	-976.516
petB	CT-AC	MA	0.0124553	0.223354	0.0557646	9.87595e-15	645	33	28.3249	4.67506	0.0657156	7.26979:4.68801:1.73997:1.9105:0.120992:1	-978.095
petB	CT-BP	MA	1.7943e-05	0.017943	0.001	0.0130459	645	2	1.99145	0.00854838	0.00340479	2.3238:1.1671:1.34183:1.34183:11.0243:1	-856.099
petB	CT-CE	MA	0.00845117	0.170434	0.0495863	9.46509e-12	645	25	21.6346	3.36545	0.0476045	8.97396:8.60464:5.72167:5.69724:0.67039:1	-953.958
petB	CT-EN	MA	0.00409008	0.106681	0.0383393	9.55698e-09	645	15	13.3108	1.68924	0.0278924	20.3232:15.7334:7.42392:7.42392:1.57823:1	-909.15
petB	CT-KO	MA	0.00204263	0.0314136	0.0650238	0.000195805	645	5	4.08011	0.919894	0.00861726	7.29818:5.8761:4.82211:4.82211:4.39361:1	-876.047
petB	CT-PY	MA	5.32525e-05	0.0532525	0.001	6.64749e-05	645	6	5.97673	0.0232663	0.0109262	5.5672:4.58832:3.9932:3.9932:8.88552:1	-873.196
petB	CT-RA	MA	6.17501e-05	0.0617501	0.001	2.79681e-06	645	8	7.9738	0.0261959	0.0144573	30:29.5902:22.182:22.182:0.01:1	-880.172
petB	CT-RM	MA	0.00826535	0.506497	0.0163186	9.83627e-33	645	54	51.411	2.58898	0.130203	4.97169:4.88936:2.89849:3.0069:0.290744:1	-1019.68
petB	CT-VR	MA	0.00593339	0.306911	0.0193326	2.24039e-20	645	35	32.8929	2.10712	0.075708	3.21035:2.35372:1.41011:1.55287:0.865678:1	-976.602
petB	CZ-AC	MA	0.012544	0.230832	0.0543425	4.14181e-15	645	34	29.3789	4.62111	0.0685946	7.80252:4.69018:1.62383:1.80962:0.126629:1	-980.274
petB	CZ-BP	MA	1.07159e-05	0.0107159	0.001	0	645	1	0.994977	0.00502325	0.00178058	0.01:0.01:0.01:0.01:7.67748:1	-850.154
petB	CZ-CE	MA	0.00846363	0.159982	0.0529038	4.16069e-11	645	24	20.5981	3.40194	0.0452233	8.35677:8.23598:5.4849:5.4605:0.687886:1	-952.016
petB	CZ-EN	MA	0.00409762	0.0967549	0.0423505	4.37023e-08	645	14	12.2874	1.7126	0.0256906	18.9209:15.6607:7.80854:7.80854:1.53468:1	-907.337
petB	CZ-KO	MA	0.00202383	0.0238689	0.0847894	0.000824508	645	4	3.07301	0.926994	0.00681681	5.9644:5.41461:4.78814:4.78814:5.59222:1	-872.163
petB	CZ-PY	MA	4.4546e-05	0.044546	0.001	0.000315344	645	5	4.98031	0.0196859	0.00902977	3.95625:3.69084:3.12691:3.12691:7.82109:1	-869.519
petB	CZ-RA	MA	5.32324e-05	0.0532324	0.001	0	645	7	6.97726	0.0227414	0.0125385	29.7993:30:22.2001:22.2001:0.01:1	-877.015
petB	CZ-RM	MA	0.00811822	0.507001	0.0160123	1.53334e-32	645	54	51.4802	2.51982	0.131091	3.98917:3.92912:2.10185:2.23107:0.163978:1	-1020.46
petB	CZ-VR	MA	0.0059103	0.291259	0.0202922	1.33763e-19	645	34	31.8724	2.12758	0.0724316	2.97683:2.36034:1.52779:1.64971:0.766927:1	-976.516
petD	AL-AM	MA	1.83698e-05	0.0183698	0.001	0.0220552	474	2	1.99388	0.00612286	0.00452641	0.480972:1.2291:0.250015:0.250015:0.01:1	-629.088
petD	AL-CA	MA	0.00519536	0.253841	0.020467	7.77174e-15	474	25	23.5333	1.4667	0.0666633	2.98214:3.14962:2.23457:2.23457:1.55088:1	-714.549
petD	AL-EU	MA	0.0081614	0.355794	0.0229386	5.97036e-18	474	33	30.9338	2.06618	0.097028	1.91303:1.82272:1.29504:1.29504:0.499408:1	-741.151
petD	AL-LJ	MA	0.00274411	0.265722	0.010327	8.41763e-17	474	23	22.2218	0.778193	0.0626337	6.25434:7.47553:4.52659:10.1488:3.1404:1	-704.223
petD	AL-NT	MA	0.00236919	0.22876	0.0103567	1.33338e-14	474	21	20.3528	0.647197	0.0579883	23.106:20.4284:15.4636:19.2386:9.29685:1	-699.541
petD	AL-RM	MA	0.00259112	0.75211	0.00344514	5.69174e-33	474	46	45.5011	0.498879	0.181795	2.29527:1.87834:1.2055:1.25656:0.938904:1	-748.959
petD	CD-AC	MA	0.0107286	0.296139	0.0362282	8.95372e-16	474	28	25.0397	2.96028	0.0776747	9.13827:9.26395:3.83792:3.82483:0.110997:1	-708.106
petD	CD-BP	MA	4.35743e-05	0.0435743	0.001	0.000359379	477	5	4.98529	0.0147056	0.0110646	25.5639:30:20.5376:20.5376:0.01:1	-637.349
petD	CD-CE	MA	0.0109995	0.194656	0.0565073	5.87939e-10	477	22	18.7363	3.26368	0.0559844	8.44706:8.83533:3.89812:3.89176:0.450878:1	-705.097
petD	CD-EN	MA	0.00253347	0.123987	0.0204334	1.86915e-09	477	13	12.2098	0.790241	0.0316767	3.75804:4.29432:1.87907:1.87907:0.344496:1	-669.475
petD	CD-KO	MA	0.00558195	0.0374517	0.149044	0.00377551	477	6	4.09282	1.90718	0.0133052	8.32455:7.89128:5.82416:5.82416:4.26596:1	-652.119
petD	CD-PY	MA	0.00507223	0.0504091	0.100621	0.000975923	477	7	5.3103	1.6897	0.0159646	2.72554:3.3624:1.39516:1.87544:0.01:1	-654.905
petD	CD-RA	MA	0.00249747	0.0772399	0.0323339	2.31505e-06	477	8	7.21678	0.783223	0.0196541	1.18348:0.792683:0.529126:0.529126:0.879738:1	-657.706
petD	CD-RM	MA	0.00541859	0.479864	0.0112919	7.06788e-24	477	38	36.7321	1.26789	0.122369	5.30395:5.46278:2.82851:2.8157:0.560312:1	-733.644
petD	CD-VR	MA	0.00547986	0.291707	0.0187855	4.64221e-16	474	27	25.5554	1.44455	0.0768753	7.86141:7.52907:3.08154:3.0737:0.0913006:1	-702.063
petD	CT-AC	MA	0.0106488	0.284317	0.0374541	3.16619e-15	474	27	24.0208	2.9792	0.0741241	8.6447:8.95767:3.64198:3.62816:0.11081:1	-705.21
petD	CT-BP	MA	3.50573e-05	0.0350573	0.001	0.00376741	477	4	3.98804	0.0119562	0.00879498	20.4903:30:16.7273:16.7273:0.01:1	-632.291
petD	CT-CE	MA	0.0109151	0.184458	0.0591739	1.93106e-09	477	21	17.7219	3.27807	0.0529767	7.91628:8.54575:3.63607:3.62931:0.458288:1	-701.958
petD	CT-EN	MA	0.00250807	0.115149	0.021781	0	477	12	11.2094	0.790576	0.0290867	3.24037:4.09504:1.57287:1.57287:0.394996:1	-665.243
petD	CT-KO	MA	0.00550917	0.0287591	0.191563	0.0120385	477	5	3.09719	1.90281	0.0110355	7.03501:7.34218:5.50927:5.50927:4.94145:1	-647.248
petD	CT-PY	MA	0.00509498	0.0420174	0.121259	0.00292627	477	6	4.27669	1.72331	0.0136357	1.88155:3.25105:0.999109:1.61773:0.01:1	-649.754
petD	CT-RA	MA	0.0024343	0.0677777	0.035916	2.61435e-05	477	7	6.2349	0.765099	0.0172291	0.900154:0.696775:0.474233:0.474233:0.698814:1	-653.885
petD	CT-RM	MA	0.00538034	0.465946	0.0115471	2.48081e-23	477	37	35.7232	1.27679	0.117844	5.04457:5.30643:2.69516:2.68191:0.560447:1	-731.237
petD	CT-VR	MA	0.00543701	0.279626	0.0194439	1.65772e-15	474	26	24.5459	1.45414	0.0731912	7.47187:7.30543:3.00637:2.99811:0.0960435:1	-699.621
petD	CZ-AC	MA	0.0107286	0.296139	0.0362282	8.95372e-16	474	28	25.0397	2.96028	0.0776747	9.13827:9.26395:3.83792:3.82483:0.110997:1	-708.106
petD	CZ-BP	MA	4.35743e-05	0.0435743	0.001	0.000359379	477	5	4.98529	0.0147056	0.0110646	25.5639:30:20.5376:20.5376:0.01:1	-637.349
petD	CZ-CE	MA	0.0109995	0.194656	0.0565073	5.87939e-10	477	22	18.7363	3.26368	0.0559844	8.44706:8.83533:3.89812:3.89176:0.450878:1	-705.097
petD	CZ-EN	MA	0.00253347	0.123987	0.0204334	1.86915e-09	477	13	12.2098	0.790241	0.0316767	3.75804:4.29432:1.87907:1.87907:0.344496:1	-669.475
petD	CZ-KO	MA	0.00558195	0.0374517	0.149044	0.00377551	477	6	4.09282	1.90718	0.0133052	8.32455:7.89128:5.82416:5.82416:4.26596:1	-652.119
petD	CZ-PY	MA	0.00507223	0.0504091	0.100621	0.000975923	477	7	5.3103	1.6897	0.0159646	2.72554:3.3624:1.39516:1.87544:0.01:1	-654.905
petD	CZ-RA	MA	0.00249747	0.0772399	0.0323339	2.31505e-06	477	8	7.21678	0.783223	0.0196541	1.18348:0.792683:0.529126:0.529126:0.879738:1	-657.706
petD	CZ-RM	MA	0.00541859	0.479864	0.0112919	7.06788e-24	477	38	36.7321	1.26789	0.122369	5.30395:5.46278:2.82851:2.8157:0.560312:1	-733.644
petD	CZ-VR	MA	0.00547986	0.291707	0.0187855	4.64221e-16	474	27	25.5554	1.44455	0.0768753	7.86141:7.52907:3.08154:3.0737:0.0913006:1	-702.063
petG	AL-AM	MA	NA	NA	NA	NA	111	0	NA	NA	NA	0.490039:0.463935:0.47988:0.476962:0.380411:1	-140.665
petG	AL-CA	MA	3.20183e-05	0.0320183	0.001	0.545301	111	1	0.997444	0.00255628	0.0090098	25.6266:20.9238:20.9211:20.9211:0.01:1	-145.495
petG	AL-EU	MA	0.000100678	0.100678	0.001	0.00907232	111	3	2.99293	0.00706575	0.0300272	1.63194:0.684038:0.315468:0.315468:0.01:1	-152.69
petG	AL-LJ	MA	6.0497e-05	0.060497	0.001	0.0328241	111	2	1.99539	0.00461413	0.018306	30:17.0874:17.4489:17.4489:0.01:1	-149.965
petG	AL-NT	MA	6.42562e-05	0.0642562	0.001	0.0282591	111	2	1.99488	0.00511833	0.0180667	29.9787:16.5717:16.9068:16.9068:0.01:1	-148.545
petG	AL-RM	MA	0.0161128	0.247022	0.0652284	0.00136254	111	7	5.94118	1.05882	0.0779821	15.3749:9.48782:19.1862:19.0688:4.71408:1	-168.467
petG	CD-AC	MA	0.0110437	0.433391	0.0254821	0	111	8	7.35194	0.648063	0.105757	0.853301:0.797841:0.455735:0.452225:0.436213:1	-170.101
petG	CD-BP	MA	6.54592e-05	0.0654592	0.001	0.027206	111	2	1.99475	0.00525207	0.0180656	30:18.6381:18.9936:18.9936:0.01:1	-148.323
petG	CD-CE	MA	0.10473	1.49599	0.0700071	5.81814e-05	111	10	7.98627	2.01373	0.407061	1.84718:12.8613:0.577175:0.611697:0.12415:1	-184.466
petG	CD-EN	MA	0.000484711	0.484711	0.001	2.61273e-05	111	5	4.97462	0.0253763	0.0798511	0.275405:0.149911:0.110046:0.385274:1.50156:1	-158.307
petG	CD-KO	MA	3.44624e-05	0.0344624	0.001	0.0958974	111	1	0.997172	0.00282816	0.00900901	30:21.2333:21.6088:21.6088:0.01:1	-143.478
petG	CD-PY	MA	6.54592e-05	0.0654592	0.001	0.027206	111	2	1.99475	0.00525207	0.0180656	30:18.6381:18.9936:18.9936:0.01:1	-148.323
petG	CD-RA	MA	6.54592e-05	0.0654592	0.001	0.027206	111	2	1.99475	0.00525207	0.0180656	30:18.6381:18.9936:18.9936:0.01:1	-148.323
petG	CD-RM	MA	0.0120424	0.535518	0.0224874	1.86657e-07	111	9	8.36984	0.630161	0.132435	1.04028:0.248639:0.597269:1.81143:0.426209:1	-171.581
petG	CD-VR	MA	0.000484711	0.484711	0.001	2.61273e-05	111	5	4.97462	0.0253763	0.0798511	0.275405:0.149911:0.110046:0.385274:1.50156:1	-158.307
petG	CT-AC	MA	0.0110437	0.433391	0.0254821	0	111	8	7.35194	0.648063	0.105757	0.853301:0.797841:0.455735:0.452225:0.436213:1	-170.101
petG	CT-BP	MA	6.54592e-05	0.0654592	0.001	0.027206	111	2	1.99475	0.00525207	0.0180656	30:18.6381:18.9936:18.9936:0.01:1	-148.323
petG	CT-CE	MA	0.10473	1.49599	0.0700071	5.81814e-05	111	10	7.98627	2.01373	0.407061	1.84718:12.8613:0.577175:0.611697:0.12415:1	-184.466
petG	CT-EN	MA	0.000484711	0.484711	0.001	2.61273e-05	111	5	4.97462	0.0253763	0.0798511	0.275405:0.149911:0.110046:0.385274:1.50156:1	-158.307
petG	CT-KO	MA	3.44624e-05	0.0344624	0.001	0.0958974	111	1	0.997172	0.00282816	0.00900901	30:21.2333:21.6088:21.6088:0.01:1	-143.478
petG	CT-PY	MA	6.54592e-05	0.0654592	0.001	0.027206	111	2	1.99475	0.00525207	0.0180656	30:18.6381:18.9936:18.9936:0.01:1	-148.323
petG	CT-RA	MA	6.54592e-05	0.0654592	0.001	0.027206	111	2	1.99475	0.00525207	0.0180656	30:18.6381:18.9936:18.9936:0.01:1	-148.323
petG	CT-RM	MA	0.0120424	0.535518	0.0224874	1.86657e-07	111	9	8.36984	0.630161	0.132435	1.04028:0.248639:0.597269:1.81143:0.426209:1	-171.581
petG	CT-VR	MA	0.000484711	0.484711	0.001	2.61273e-05	111	5	4.97462	0.0253763	0.0798511	0.275405:0.149911:0.110046:0.385274:1.50156:1	-158.307
petG	CZ-AC	MA	0.0110437	0.433391	0.0254821	0	111	8	7.35194	0.648063	0.105757	0.853301:0.797841:0.455735:0.452225:0.436213:1	-170.101
petG	CZ-BP	MA	6.54592e-05	0.0654592	0.001	0.027206	111	2	1.99475	0.00525207	0.0180656	30:18.6381:18.9936:18.9936:0.01:1	-148.323
petG	CZ-CE	MA	0.10473	1.49599	0.0700071	5.81814e-05	111	10	7.98627	2.01373	0.407061	1.84718:12.8613:0.577175:0.611697:0.12415:1	-184.466
petG	CZ-EN	MA	0.000484711	0.484711	0.001	2.61273e-05	111	5	4.97462	0.0253763	0.0798511	0.275405:0.149911:0.110046:0.385274:1.50156:1	-158.307
petG	CZ-KO	MA	3.44624e-05	0.0344624	0.001	0.0958974	111	1	0.997172	0.00282816	0.00900901	30:21.2333:21.6088:21.6088:0.01:1	-143.478
petG	CZ-PY	MA	6.54592e-05	0.0654592	0.001	0.027206	111	2	1.99475	0.00525207	0.0180656	30:18.6381:18.9936:18.9936:0.01:1	-148.323
petG	CZ-RA	MA	6.54592e-05	0.0654592	0.001	0.027206	111	2	1.99475	0.00525207	0.0180656	30:18.6381:18.9936:18.9936:0.01:1	-148.323
petG	CZ-RM	MA	0.0120424	0.535518	0.0224874	1.86657e-07	111	9	8.36984	0.630161	0.132435	1.04028:0.248639:0.597269:1.81143:0.426209:1	-171.581
petG	CZ-VR	MA	0.000484711	0.484711	0.001	2.61273e-05	111	5	4.97462	0.0253763	0.0798511	0.275405:0.149911:0.110046:0.385274:1.50156:1	-158.307
petL	AL-AM	MA	4.14527e-05	0.0414527	0.001	0	93	1	0.997142	0.00285796	0.0107527	30:22.0676:22.4679:22.4679:0.01:1	-116.247
petL	AL-CA	MA	0.0221506	0.344431	0.0643109	0.00101807	93	7	5.91238	1.08762	0.105634	18.8991:25.1795:21.5439:21.531:1.60868:1	-142.801
petL	AL-EU	MA	0.0390177	0.369062	0.105721	0.000644854	93	9	6.8061	2.1939	0.12053	8.83583:6.93168:8.20298:12.2675:3.09059:1	-151.532
petL	AL-LJ	MA	0.0564483	0.176778	0.319318	0.114588	93	7	3.68832	3.31168	0.0880154	19.6793:15.6705:22.7252:22.6796:3.32916:1	-144.473
petL	AL-NT	MA	0.0128744	0.153774	0.0837229	0.00135182	93	4	3.22588	0.774123	0.0493175	30:15.1186:15.219:15.219:0.01:1	-129.769
petL	AL-RM	MA	0.0275387	0.486764	0.0565751	3.38516e-05	93	9	7.66801	1.33199	0.14036	6.06487:6.07306:2.20318:2.20318:0.01:1	-147.646
petL	CD-AC	MA	0.0462612	0.461086	0.100331	0.000714619	93	8	5.73459	2.26541	0.130278	5.1704:18.6006:2.41568:2.41568:3.83177:1	-143.253
petL	CD-BP	MA	9.24101e-05	0.0924101	0.001	0.0424805	93	1	0.992398	0.00760174	0.0107527	0.01:0.01:0.01:0.01:4.70233:1	-112.259
petL	CD-CE	MA	0.0735617	0.320295	0.229669	0.0147688	93	10	5.94661	4.05339	0.135744	6.18127:6.6636:5.28764:5.28764:3.38087:1	-154.105
petL	CD-EN	MA	0.0591574	0.155715	0.379909	0.106044	93	7	3.22311	3.77689	0.0827975	4.09807:3.72939:5.83585:6.39605:5.72587:1	-144.11
petL	CD-KO	MA	0.0152908	0.277564	0.0550892	9.72419e-05	93	4	3.00196	0.998036	0.0525722	0.629918:5.86778:0.62191:0.62191:13.2508:1	-126.839
petL	CD-PY	MA	9.24101e-05	0.0924101	0.001	0.0424805	93	1	0.992398	0.00760174	0.0107527	0.01:0.01:0.01:0.01:4.70233:1	-112.259
petL	CD-RA	MA	9.24101e-05	0.0924101	0.001	0.0424805	93	1	0.992398	0.00760174	0.0107527	0.01:0.01:0.01:0.01:4.70233:1	-112.259
petL	CD-RM	MA	0.058875	0.605001	0.0973138	6.63645e-06	93	12	9.25034	2.74966	0.19357	4.16433:4.74321:1.7596:1.7596:0.0868715:1	-156.628
petL	CD-VR	MA	0.0590171	0.305247	0.193342	0.00975003	93	9	5.8653	3.1347	0.12443	9.49268:9.31031:6.8323:6.80616:3.32194:1	-147.654
petL	CT-AC	MA	0.0386648	0.270112	0.143144	0.0107084	93	7	4.92946	2.07054	0.097492	11.6417:26.3027:14.0942:14.0654:1.58885:1	-141.8
petL	CT-BP	MA	NA	NA	NA	NA	93	0	NA	NA	NA	0.496398:0.472837:0.498093:0.496081:0.364162:1	-108.203
petL	CT-CE	MA	0.0739586	0.247517	0.298803	0.0653747	93	9	4.77306	4.22694	0.117745	8.92243:9.67737:7.12643:7.10019:3.38768:1	-150.758
petL	CT-EN	MA	0.0586247	0.0987758	0.593513	0.258876	93	6	2.36183	3.63817	0.0697921	15.5285:14.2582:25.9618:26.2424:5.49912:1	-139.715
petL	CT-KO	MA	0.0148321	0.175581	0.0844743	0.00104186	93	3	2.03387	0.966128	0.0391026	1.11496:13.5774:0.939993:0.939993:5.95032:1	-123.634
petL	CT-PY	MA	NA	NA	NA	NA	93	0	NA	NA	NA	0.496398:0.472837:0.498093:0.496081:0.364162:1	-108.203
petL	CT-RA	MA	NA	NA	NA	NA	93	0	NA	NA	NA	0.496398:0.472837:0.498093:0.496081:0.364162:1	-108.203
petL	CT-RM	MA	0.0596176	0.53014	0.112456	2.77626e-05	93	11	8.14405	2.85595	0.173867	5.93986:6.81269:2.21854:2.21668:0.0585931:1	-153.145
petL	CT-VR	MA	0.0568159	0.233751	0.243062	0.0622673	93	8	4.98197	3.01803	0.10748	21.8741:21.7437:24.7653:24.7383:2.58255:1	-145.083
petL	CZ-AC	MA	0.0626955	0.381022	0.164546	0.00230844	93	9	5.55123	3.44877	0.129352	2.78461:8.1197:0.88421:0.88421:0.74421:1	-147.935
petL	CZ-BP	MA	0.0163692	0.0693461	0.236051	0.492498	93	2	0.685023	1.31498	0.0221703	0.01:0.01:0.01:0.01:0.107948:1	-118.556
petL	CZ-CE	MA	0.0912727	0.31305	0.29156	0.0377802	93	11	5.8512	5.1488	0.146467	3.3205:3.57784:1.6686:1.66848:0.396193:1	-157.947
petL	CZ-EN	MA	0.0754067	0.153739	0.490486	0.138118	93	8	3.24724	4.75276	0.0950682	2.24161:2.02529:1.69701:1.71936:0.40184:1	-147.663
petL	CZ-KO	MA	0.0280573	0.244972	0.114533	0.0019925	93	5	3.11576	1.88424	0.0625972	0.201848:1.85718:0.158628:0.158628:0.914978:1	-131.979
petL	CZ-PY	MA	0.0163692	0.0693461	0.236051	0.492498	93	2	0.685023	1.31498	0.0221703	0.01:0.01:0.01:0.01:0.107948:1	-118.556
petL	CZ-RA	MA	0.0163692	0.0693461	0.236051	0.492498	93	2	0.685023	1.31498	0.0221703	0.01:0.01:0.01:0.01:0.107948:1	-118.556
petL	CZ-RM	MA	0.0750744	0.557656	0.134625	2.347e-05	93	13	9.19765	3.80235	0.193622	2.58138:2.88953:1.25558:1.25558:0.0473113:1	-160.449
petL	CZ-VR	MA	0.0762353	0.294317	0.259025	0.0332346	93	10	5.79911	4.20089	0.133676	5.09343:4.97098:2.41495:2.4134:0.333387:1	-151.325
petN	AL-AM	MA	NA	NA	NA	NA	87	0	NA	NA	NA	0.504461:0.478508:0.506605:0.504718:0.380131:1	-109.844
petN	AL-CA	MA	0.0189529	0.104635	0.181133	0.302931	87	3	1.99016	1.00984	0.0414929	1.78028:5.91456:1.89798:1.89798:7.67738:1	-123.692
petN	AL-EU	MA	NA	NA	NA	NA	87	0	NA	NA	NA	0.504461:0.478508:0.506605:0.504718:0.380131:1	-109.844
petN	AL-LJ	MA	8.65792e-05	0.0865792	0.001	0.0467219	87	2	1.99645	0.00354748	0.0312339	29.9419:30:24.4469:24.4469:0.01:1	-116.93
petN	AL-NT	MA	0.000131927	0.131927	0.001	0.0103913	87	3	2.99342	0.00658019	0.041341	11.7039:12.0173:26.9714:26.8234:15.9368:1	-122.034
petN	AL-RM	MA	0.000300258	0.300258	0.001	0.00133379	87	5	4.99035	0.00964907	0.102551	8.61493:9.45511:3.31123:3.31123:0.01:1	-124.176
petN	CD-AC	MA	0.0660934	0.172788	0.382512	0.16511	87	7	3.85671	3.14329	0.100173	1.88519:3.86223:1.27767:1.25959:0.22671:1	-140.493
petN	CD-BP	MA	0.0346895	0.000707546	49.0279	0.199948	87	2	0.0211518	1.97885	0.0230046	1.07808:2.17408:0.637599:0.637599:0.01:1	-118.103
petN	CD-CE	MA	0.0310458	0.151079	0.205494	0.084303	87	5	3.5551	1.4449	0.0713548	1.38235:1.52901:1.74562:1.76399:0.497601:1	-130.308
petN	CD-EN	MA	0.0306198	0.0940826	0.325456	0.177552	87	4	2.50665	1.49335	0.0530407	1.40943:1.54394:0.76844:0.76844:0.165042:1	-129.412
petN	CD-KO	MA	0.0346895	0.000707546	49.0279	0.199948	87	2	0.0211518	1.97885	0.0230046	1.07808:2.17408:0.637599:0.637599:0.01:1	-118.103
petN	CD-PY	MA	0.0324835	0.0523512	0.620493	0.324498	87	3	1.24293	1.75707	0.0385439	1.33674:6.44899:0.823632:0.823632:0.01:1	-123.263
petN	CD-RA	MA	0.0346895	0.000707546	49.0279	0.199948	87	2	0.0211518	1.97885	0.0230046	1.07808:2.17408:0.637599:0.637599:0.01:1	-118.103
petN	CD-RM	MA	0.0288608	0.295446	0.0976855	0.00487527	87	7	5.86379	1.13621	0.118212	1.21491:1.20173:0.605301:0.602246:0.0946778:1	-133.543
petN	CD-VR	MA	0.0303851	0.151627	0.200394	0.0850173	87	5	3.60942	1.39058	0.0718705	1.17273:1.3213:0.752886:0.745925:0.232428:1	-130.27
petN	CT-AC	MA	0.0660934	0.172788	0.382512	0.16511	87	7	3.85671	3.14329	0.100173	1.88519:3.86223:1.27767:1.25959:0.22671:1	-140.493
petN	CT-BP	MA	0.0346895	0.000707546	49.0279	0.199948	87	2	0.0211518	1.97885	0.0230046	1.07808:2.17408:0.637599:0.637599:0.01:1	-118.103
petN	CT-CE	MA	0.0310458	0.151079	0.205494	0.084303	87	5	3.5551	1.4449	0.0713548	1.38235:1.52901:1.74562:1.76399:0.497601:1	-130.308
petN	CT-EN	MA	0.0306198	0.0940826	0.325456	0.177552	87	4	2.50665	1.49335	0.0530407	1.40943:1.54394:0.76844:0.76844:0.165042:1	-129.412
petN	CT-KO	MA	0.0346895	0.000707546	49.0279	0.199948	87	2	0.0211518	1.97885	0.0230046	1.07808:2.17408:0.637599:0.637599:0.01:1	-118.103
petN	CT-PY	MA	0.0324835	0.0523512	0.620493	0.324498	87	3	1.24293	1.75707	0.0385439	1.33674:6.44899:0.823632:0.823632:0.01:1	-123.263
petN	CT-RA	MA	0.0346895	0.000707546	49.0279	0.199948	87	2	0.0211518	1.97885	0.0230046	1.07808:2.17408:0.637599:0.637599:0.01:1	-118.103
petN	CT-RM	MA	0.0288608	0.295446	0.0976855	0.00487527	87	7	5.86379	1.13621	0.118212	1.21491:1.20173:0.605301:0.602246:0.0946778:1	-133.543
petN	CT-VR	MA	0.0303851	0.151627	0.200394	0.0850173	87	5	3.60942	1.39058	0.0718705	1.17273:1.3213:0.752886:0.745925:0.232428:1	-130.27
petN	CZ-AC	MA	0.0660934	0.172788	0.382512	0.16511	87	7	3.85671	3.14329	0.100173	1.88519:3.86223:1.27767:1.25959:0.22671:1	-140.493
petN	CZ-BP	MA	0.0346895	0.000707546	49.0279	0.199948	87	2	0.0211518	1.97885	0.0230046	1.07808:2.17408:0.637599:0.637599:0.01:1	-118.103
petN	CZ-CE	MA	0.0310458	0.151079	0.205494	0.084303	87	5	3.5551	1.4449	0.0713548	1.38235:1.52901:1.74562:1.76399:0.497601:1	-130.308
petN	CZ-EN	MA	0.0306198	0.0940826	0.325456	0.177552	87	4	2.50665	1.49335	0.0530407	1.40943:1.54394:0.76844:0.76844:0.165042:1	-129.412
petN	CZ-KO	MA	0.0346895	0.000707546	49.0279	0.199948	87	2	0.0211518	1.97885	0.0230046	1.07808:2.17408:0.637599:0.637599:0.01:1	-118.103
petN	CZ-PY	MA	0.0324835	0.0523512	0.620493	0.324498	87	3	1.24293	1.75707	0.0385439	1.33674:6.44899:0.823632:0.823632:0.01:1	-123.263
petN	CZ-RA	MA	0.0346895	0.000707546	49.0279	0.199948	87	2	0.0211518	1.97885	0.0230046	1.07808:2.17408:0.637599:0.637599:0.01:1	-118.103
petN	CZ-RM	MA	0.0288608	0.295446	0.0976855	0.00487527	87	7	5.86379	1.13621	0.118212	1.21491:1.20173:0.605301:0.602246:0.0946778:1	-133.543
petN	CZ-VR	MA	0.0303851	0.151627	0.200394	0.0850173	87	5	3.60942	1.39058	0.0718705	1.17273:1.3213:0.752886:0.745925:0.232428:1	-130.27
psaA	AL-AM	MA	8.00549e-06	0.00800549	0.001	0.00287135	2250	4	3.9868	0.0131979	0.0018634	4.88906:4.80611:4.46451:4.46451:7.97269:1	-3057.66
psaA	AL-CA	MA	0.0030259	0.218871	0.013825	2.75994e-57	2250	104	99.9143	4.08566	0.0575626	2.23359:2.6928:1.19353:1.32786:0.41637:1	-3414.96
psaA	AL-EU	MA	0.00661389	0.306439	0.0215831	3.11992e-75	2250	137	128.133	8.86652	0.0778972	1.22684:1.44884:0.670365:1.27128:0.376695:1	-3538.73
psaA	AL-LJ	MA	0.005756	0.241266	0.0238574	8.90115e-61	2250	115	107.072	7.92831	0.0631456	1.77512:2.19662:0.927227:1.46043:0.563607:1	-3472.19
psaA	AL-NT	MA	0.00418529	0.206546	0.0202632	7.15403e-54	2250	101	95.2321	5.7679	0.054915	1.64614:1.96441:0.899639:0.995534:0.307171:1	-3419.6
psaA	AL-RM	MA	0.00810947	0.406727	0.0199384	5.92802e-96	2250	175	165.136	9.86424	0.107865	1.50917:1.56244:1.09216:1.25486:0.314652:1	-3630.4
psaA	CD-AC	MA	0.00791802	0.216261	0.0366132	1.26284e-50	2250	106	95.0171	10.9829	0.0580364	1.96006:1.90777:1.45432:1.66128:0.548569:1	-3458.42
psaA	CD-BP	MA	0.00115399	0.0376142	0.0306797	9.98987e-12	2250	21	19.2173	1.78267	0.0102155	2.56528:2.5179:1.42163:1.4652:0.187656:1	-3127.27
psaA	CD-CE	MA	0.00599331	0.169037	0.0354555	7.97279e-41	2250	86	77.4039	8.59611	0.0454499	3.18422:3.47678:2.04181:2.18021:0.58632:1	-3370.12
psaA	CD-EN	MA	0.00458934	0.172835	0.0265533	3.7727e-43	2250	84	77.458	6.54203	0.0448324	2.00965:1.74469:1.14624:1.40454:0.362674:1	-3359.22
psaA	CD-KO	MA	0.00242658	0.0366368	0.0662334	6.42808e-10	2250	23	19.2156	3.78443	0.0110361	4.67581:4.11224:2.37348:2.42196:0.295925:1	-3136.09
psaA	CD-PY	MA	0.00240136	0.0453823	0.0529141	2.81067e-12	2250	27	23.2757	3.72426	0.0130828	3.52978:2.48435:1.70511:1.92966:0.695394:1	-3154.6
psaA	CD-RA	MA	0.00216869	0.0554415	0.0391166	1.24457e-14	2250	30	26.6157	3.38433	0.0147015	1.92777:1.50431:0.918439:1.50685:0.146518:1	-3162.35
psaA	CD-RM	MA	0.0131588	0.367568	0.0357996	5.1847e-81	2250	169	152.334	16.6665	0.100535	1.83903:1.79233:1.35248:1.44781:0.276652:1	-3622.95
psaA	CD-VR	MA	0.0102828	0.220179	0.0467021	2.94785e-48	2250	112	97.7022	14.2978	0.0610622	3.34993:3.0655:2.18858:2.72936:0.921342:1	-3476.64
psaA	CT-AC	MA	0.0078249	0.208287	0.0375679	2.85796e-48	2250	102	91.1269	10.8731	0.0558273	1.65344:1.75201:1.19047:1.39587:0.581195:1	-3451.81
psaA	CT-BP	MA	0.00109121	0.0307197	0.0355215	2.6727e-09	2250	16	14.2914	1.70865	0.0078777	0.712259:1.34148:0.380855:0.380855:0.330966:1	-3106.08
psaA	CT-CE	MA	0.00588012	0.162596	0.036164	7.73616e-39	2250	82	73.5082	8.49183	0.0432433	2.37022:3.16048:1.10682:1.37154:0.757315:1	-3356.32
psaA	CT-EN	MA	0.00458048	0.160119	0.0286067	5.714e-40	2250	79	72.4094	6.59061	0.0417753	1.61306:1.57223:1.17555:1.27586:0.251882:1	-3355.97
psaA	CT-KO	MA	0.00231801	0.0285676	0.0811412	1.70414e-07	2250	18	14.3237	3.67626	0.00862334	1.59087:1.82862:1.08363:1.08363:0.226321:1	-3120.63
psaA	CT-PY	MA	0.00223816	0.0403183	0.0555123	1.91192e-10	2250	23	19.5038	3.49621	0.0112424	1.39983:1.48296:1.00394:1.08908:0.404143:1	-3146.27
psaA	CT-RA	MA	0.00211133	0.0458255	0.0460732	7.84081e-12	2250	25	21.6744	3.32559	0.0122065	1.0174:1.04097:0.727012:0.922367:0.11611:1	-3150.24
psaA	CT-RM	MA	0.0119337	0.352859	0.0338201	2.05785e-78	2250	163	147.775	15.2248	0.0961893	1.663:1.71504:1.23553:1.32648:0.250078:1	-3608.05
psaA	CT-VR	MA	0.0102537	0.21116	0.048559	3.64975e-46	2250	109	94.6927	14.3073	0.0591182	2.78371:2.71872:2.06467:2.37188:0.710548:1	-3477.3
psaA	CZ-AC	MA	0.00788964	0.202053	0.0390473	7.96789e-46	2250	101	89.9543	11.0457	0.054736	1.89578:1.87737:1.42689:1.64273:0.477926:1	-3447.05
psaA	CZ-BP	MA	0.0011245	0.0371055	0.0303055	2.46894e-11	2250	20	18.2707	1.72933	0.00985097	1.63853:1.65457:1.06116:1.13861:0.197791:1	-3125.58
psaA	CZ-CE	MA	0.00589934	0.164728	0.0358126	2.40683e-39	2250	83	74.515	8.48501	0.0439003	2.74683:3.17784:1.67894:1.92007:0.715656:1	-3362.2
psaA	CZ-EN	MA	0.00449696	0.167541	0.026841	1.84235e-41	2250	81	74.5772	6.42278	0.0432374	1.81559:1.6558:1.15837:1.41863:0.330081:1	-3355.56
psaA	CZ-KO	MA	0.00234416	0.0320328	0.0731798	1.91719e-08	2250	20	16.3339	3.6661	0.00964392	2.83119:2.71897:1.64205:1.73353:0.277807:1	-3126.96
psaA	CZ-PY	MA	0.00231504	0.0410172	0.0564408	7.81052e-11	2250	24	20.3882	3.61183	0.0116662	2.56392:2.12938:1.43662:1.7266:0.662247:1	-3145.49
psaA	CZ-RA	MA	0.00208935	0.0551174	0.0379073	2.6925e-14	2250	29	25.7303	3.26967	0.0142734	1.58213:1.29674:0.883913:1.51136:0.194729:1	-3161.53
psaA	CZ-RM	MA	0.0130936	0.358772	0.0364957	5.44004e-79	2250	166	149.347	16.6535	0.0983328	1.75416:1.73175:1.31657:1.41011:0.273747:1	-3620.1
psaA	CZ-VR	MA	0.0101103	0.213864	0.0472747	2.22765e-46	2250	109	94.9429	14.0571	0.0594228	3.21608:3.03554:2.24015:2.7507:0.855704:1	-3473.12
psaB	AL-AM	MA	0.00058538	0.0192842	0.0303555	0	2202	9	8.05689	0.943111	0.00443589	10.2175:10.0054:11.0189:16.5172:6.36516:1	-2998.18
psaB	AL-CA	MA	0.00506319	0.318059	0.015919	1.34877e-75	2202	125	118.277	6.7225	0.073547	3.32286:3.72037:2.07958:3.36079:0.473296:1	-3384.04
psaB	AL-EU	MA	0.00844407	0.36466	0.023156	7.58416e-79	2202	135	123.66	11.3399	0.0802589	1.98513:3.05851:0.52844:3.24562:1.03736:1	-3440.23
psaB	AL-LJ	MA	0.00876165	0.338973	0.0258476	2.8476e-71	2202	124	111.87	12.1296	0.0723274	1.39869:2.13063:0.408666:2.75493:0.481947:1	-3405.11
psaB	AL-NT	MA	0.00418473	0.278717	0.0150143	8.53065e-66	2202	103	97.1639	5.8361	0.0590858	1.88569:2.37944:0.946985:3.06734:0.272401:1	-3329.05
psaB	AL-RM	MA	0.00626766	0.492501	0.0127262	3.06784e-113	2202	175	167.237	7.76263	0.110894	1.64454:2.11016:0.75165:1.97869:0.460124:1	-3508.89
psaB	CD-AC	MA	0.00926513	0.283189	0.0327171	2.15905e-62	2202	122	109.376	12.6241	0.0697633	1.26126:2.82929:0.251887:0.270557:0.738198:1	-3393.66
psaB	CD-BP	MA	0.000540363	0.0642571	0.00840938	0	2202	27	26.1782	0.821762	0.014003	0.419271:0.684244:0.244586:0.23741:0.188656:1	-3078.02
psaB	CD-CE	MA	0.00985329	0.200139	0.0492323	2.08192e-42	2202	97	82.6993	14.3007	0.0520226	1.15928:2.38465:0.291957:0.499669:0.500329:1	-3342.72
psaB	CD-EN	MA	0.00527304	0.192784	0.0273521	1.72407e-46	2202	87	79.3288	7.67116	0.0466168	0.949944:0.985745:0.713607:0.73463:0.14963:1	-3307.35
psaB	CD-KO	MA	0.00106699	0.0575228	0.0185489	1.47223e-15	2202	24	22.3723	1.62771	0.0125362	0.357716:0.692111:0.204986:0.199664:0.312741:1	-3067.69
psaB	CD-PY	MA	0.00168361	0.0777841	0.0216447	7.32154e-21	2202	36	33.4388	2.56119	0.0184507	0.744789:1.40693:0.281095:0.276256:0.360391:1	-3118.58
psaB	CD-RA	MA	7.33372e-05	0.0733372	0.001	1.41403e-21	2202	30	29.8902	0.109828	0.0157468	0.60217:0.614692:0.454255:0.453012:0.259318:1	-3087.73
psaB	CD-RM	MA	0.0098814	0.423959	0.0233074	1.23533e-94	2202	164	151.193	12.8068	0.099233	0.758329:1.55947:0.169446:0.751159:0.25449:1	-3509.9
psaB	CD-VR	MA	0.00920852	0.260377	0.0353661	2.34634e-58	2202	116	103.096	12.9043	0.0645417	1.17531:1.93055:0.403375:0.66475:0.383524:1	-3390.8
psaB	CT-AC	MA	0.00946287	0.259455	0.0364721	5.07746e-56	2202	115	101.883	13.1174	0.0646477	1.60671:3.65785:0.27883:0.27794:1.11823:1	-3372.74
psaB	CT-BP	MA	0.000591319	0.0299434	0.0197479	8.29361e-11	2202	15	14.0693	0.930659	0.00733951	1.44608:1.48836:0.962052:0.962052:0.231264:1	-3033.36
psaB	CT-CE	MA	0.0100458	0.170663	0.0588636	3.03201e-36	2202	89	74.2456	14.7544	0.0467497	1.9559:3.55386:0.527546:0.782002:0.6326:1	-3321
psaB	CT-EN	MA	0.00529474	0.159875	0.0331179	1.25279e-38	2202	76	68.1654	7.83464	0.0398727	1.39985:1.40532:1.04614:1.11783:0.185711:1	-3277.32
psaB	CT-KO	MA	0.00112471	0.0321672	0.0349646	1.4208e-09	2202	16	14.2326	1.76737	0.00794495	0.864373:0.816782:0.602838:0.602838:0.236104:1	-3039.46
psaB	CT-PY	MA	0.00191642	0.0482676	0.0397041	1.95852e-12	2202	26	22.9633	3.03673	0.0126193	3.13705:4.3669:1.61972:1.61972:1.28839:1	-3081.69
psaB	CT-RA	MA	4.00722e-05	0.0400722	0.001	0	2202	18	17.9385	0.0615298	0.00907658	16.1376:9.86072:6.57183:6.57183:16.0401:1	-3032.41
psaB	CT-RM	MA	0.00993615	0.375811	0.0264392	2.00587e-83	2202	153	139.834	13.1663	0.09015	0.970314:1.80951:0.235856:0.869641:0.318246:1	-3489.58
psaB	CT-VR	MA	0.00919287	0.245852	0.0373919	2.30286e-53	2202	110	96.935	13.065	0.0605896	1.07067:1.70012:0.389573:0.705056:0.320827:1	-3376.26
psaB	CZ-AC	MA	0.00933028	0.277996	0.0335626	3.19477e-61	2202	120	107.233	12.767	0.0684123	1.25336:2.84422:0.227734:0.251181:0.872825:1	-3389.69
psaB	CZ-BP	MA	0.000544902	0.0483151	0.0112781	0	2202	21	20.1618	0.83821	0.0107385	0.541234:0.72285:0.357482:0.357482:0.282374:1	-3058.89
psaB	CZ-CE	MA	0.00992144	0.188444	0.0526491	8.1405e-40	2202	93	78.4912	14.5088	0.0494972	1.20801:2.30647:0.329034:0.53619:0.594357:1	-3334.84
psaB	CZ-EN	MA	0.00526145	0.181159	0.0290433	1.45566e-43	2202	83	75.326	7.67403	0.0442823	1.03271:1.04286:0.781082:0.800875:0.155316:1	-3300.73
psaB	CZ-KO	MA	0.00106279	0.0507342	0.0209482	5.55948e-14	2202	22	20.3709	1.6291	0.0113732	0.437296:0.513828:0.314958:0.314958:0.234821:1	-3065.11
psaB	CZ-PY	MA	0.00175283	0.0672618	0.0260598	2.27326e-18	2202	32	29.2686	2.73139	0.0160528	0.943093:1.9402:0.287908:0.287908:0.828748:1	-3103.62
psaB	CZ-RA	MA	5.84991e-05	0.0584991	0.001	1.42719e-17	2202	24	23.9107	0.0892639	0.0124054	0.70507:0.654291:0.492844:0.492844:0.592316:1	-3064.26
psaB	CZ-RM	MA	0.00988848	0.408917	0.0241821	1.35423e-91	2202	160	147.071	12.9285	0.0959754	0.794589:1.55607:0.172532:0.804298:0.299516:1	-3505.72
psaB	CZ-VR	MA	0.0091899	0.257652	0.0356679	1.77484e-57	2202	114	101.071	12.9292	0.0633626	1.03354:1.55768:0.417219:0.659141:0.366625:1	-3389.91
psaC	AL-AM	MA	1.80694e-05	0.0180694	0.001	0.0876919	243	1	0.996815	0.00318496	0.00432098	30:19.9116:20.011:20.011:0.01:1	-327.519
psaC	AL-CA	MA	0.000282899	0.282899	0.001	1.70748e-08	243	11	10.9597	0.0403323	0.0606701	10.354:11.9977:9.41775:9.41775:7.53147:1	-359.25
psaC	AL-EU	MA	0.0165824	0.489378	0.0338847	4.99298e-12	243	20	17.726	2.274	0.11537	1.12139:1.15111:0.847507:1.84494:0.17014:1	-398.649
psaC	AL-LJ	MA	0.000422237	0.422237	0.001	1.94061e-11	243	15	14.95	0.0500314	0.0974674	11.7945:10.2569:8.00744:10.7034:0.01:1	-365.972
psaC	AL-NT	MA	0.000313189	0.313189	0.001	4.84987e-10	243	13	12.956	0.0439721	0.0715192	2.54215:3.06072:1.3428:1.52297:0.113731:1	-364.894
psaC	AL-RM	MA	0.00117225	1.17225	0.001	5.18494e-18	243	24	23.9236	0.076364	0.280534	14.8069:7.02399:4.25814:4.25814:0.56428:1	-376.838
psaC	CD-AC	MA	0.00533663	0.255871	0.0208567	3.61671e-09	243	12	11.2305	0.769499	0.0638015	3.49696:3.67297:1.9181:2.11078:0.39514:1	-366.855
psaC	CD-BP	MA	NA	NA	NA	NA	243	0	NA	NA	NA	0.497109:0.467632:0.511365:0.504583:0.388319:1	-323.197
psaC	CD-CE	MA	0.00564499	0.367626	0.0153553	0	243	16	15.2311	0.768915	0.0900684	6.13749:8.12456:2.91289:2.91289:0.01:1	-372.111
psaC	CD-EN	MA	0.000268013	0.268013	0.001	2.4277e-09	243	13	12.962	0.0380292	0.0683289	4.8565:4.64627:2.36389:2.36389:0.01:1	-367.208
psaC	CD-KO	MA	4.06248e-05	0.0406248	0.001	0.0168102	243	2	1.99274	0.007259	0.00878209	0.533411:1.50064:0.305179:0.305179:0.01:1	-331.755
psaC	CD-PY	MA	0.00491623	0.0607742	0.0808933	0.00110629	243	4	3.18054	0.819464	0.0182632	1.46674:0.447163:0.315764:0.315764:0.497425:1	-343.55
psaC	CD-RA	MA	1.91968e-05	0.0191968	0.001	0	243	1	0.99659	0.00340969	0.00435669	17.0168:30:17.0398:17.0398:0.01:1	-328.095
psaC	CD-RM	MA	0.00551591	0.656358	0.00840382	6.41295e-17	243	22	21.3942	0.605767	0.154476	7.063:6.44466:2.77685:2.77073:0.0603258:1	-379.446
psaC	CD-VR	MA	0.00540653	0.306592	0.0176343	1.25362e-10	243	14	13.2298	0.770164	0.0754302	4.01706:5.24614:1.94076:1.92564:0.131987:1	-369.7
psaC	CT-AC	MA	0.00533663	0.255871	0.0208567	3.61671e-09	243	12	11.2305	0.769499	0.0638015	3.49696:3.67297:1.9181:2.11078:0.39514:1	-366.855
psaC	CT-BP	MA	NA	NA	NA	NA	243	0	NA	NA	NA	0.497109:0.467632:0.511365:0.504583:0.388319:1	-323.197
psaC	CT-CE	MA	0.00564499	0.367626	0.0153553	0	243	16	15.2311	0.768915	0.0900684	6.13749:8.12456:2.91289:2.91289:0.01:1	-372.111
psaC	CT-EN	MA	0.000268013	0.268013	0.001	2.4277e-09	243	13	12.962	0.0380292	0.0683289	4.8565:4.64627:2.36389:2.36389:0.01:1	-367.208
psaC	CT-KO	MA	4.06248e-05	0.0406248	0.001	0.0168102	243	2	1.99274	0.007259	0.00878209	0.533411:1.50064:0.305179:0.305179:0.01:1	-331.755
psaC	CT-PY	MA	0.00491623	0.0607742	0.0808933	0.00110629	243	4	3.18054	0.819464	0.0182632	1.46674:0.447163:0.315764:0.315764:0.497425:1	-343.55
psaC	CT-RA	MA	1.91968e-05	0.0191968	0.001	0	243	1	0.99659	0.00340969	0.00435669	17.0168:30:17.0398:17.0398:0.01:1	-328.095
psaC	CT-RM	MA	0.00551591	0.656358	0.00840382	6.41295e-17	243	22	21.3942	0.605767	0.154476	7.063:6.44466:2.77685:2.77073:0.0603258:1	-379.446
psaC	CT-VR	MA	0.00540653	0.306592	0.0176343	1.25362e-10	243	14	13.2298	0.770164	0.0754302	4.01706:5.24614:1.94076:1.92564:0.131987:1	-369.7
psaC	CZ-AC	MA	0.00533663	0.255871	0.0208567	3.61671e-09	243	12	11.2305	0.769499	0.0638015	3.49696:3.67297:1.9181:2.11078:0.39514:1	-366.855
psaC	CZ-BP	MA	NA	NA	NA	NA	243	0	NA	NA	NA	0.497109:0.467632:0.511365:0.504583:0.388319:1	-323.197
psaC	CZ-CE	MA	0.00564499	0.367626	0.0153553	0	243	16	15.2311	0.768915	0.0900684	6.13749:8.12456:2.91289:2.91289:0.01:1	-372.111
psaC	CZ-EN	MA	0.000268013	0.268013	0.001	2.4277e-09	243	13	12.962	0.0380292	0.0683289	4.8565:4.64627:2.36389:2.36389:0.01:1	-367.208
psaC	CZ-KO	MA	4.06248e-05	0.0406248	0.001	0.0168102	243	2	1.99274	0.007259	0.00878209	0.533411:1.50064:0.305179:0.305179:0.01:1	-331.755
psaC	CZ-PY	MA	0.00491623	0.0607742	0.0808933	0.00110629	243	4	3.18054	0.819464	0.0182632	1.46674:0.447163:0.315764:0.315764:0.497425:1	-343.55
psaC	CZ-RA	MA	1.91968e-05	0.0191968	0.001	0	243	1	0.99659	0.00340969	0.00435669	17.0168:30:17.0398:17.0398:0.01:1	-328.095
psaC	CZ-RM	MA	0.00551591	0.656358	0.00840382	6.41295e-17	243	22	21.3942	0.605767	0.154476	7.063:6.44466:2.77685:2.77073:0.0603258:1	-379.446
psaC	CZ-VR	MA	0.00540653	0.306592	0.0176343	1.25362e-10	243	14	13.2298	0.770164	0.0754302	4.01706:5.24614:1.94076:1.92564:0.131987:1	-369.7
psaI	AL-AM	MA	0.92982	1.2376	0.751308	0.278046	51	35	9.87688	25.1231	1	3.35676:3.54211:5.95154:5.95385:14.2288:1	-131.082
psaI	AL-CA	MA	0.0651215	0.0612006	1.06407	0.883916	105	6	1.37394	4.62606	0.06418	30:28.8807:23.7962:23.7962:0.01:1	-155.107
psaI	AL-EU	MA	0.0232061	0.254553	0.0911641	0.00288548	105	6	4.66445	1.33555	0.0790767	10.6647:7.32606:4.04039:4.04039:2.3825:1	-153.978
psaI	AL-LJ	MA	0.0352914	0.176029	0.200487	0.0262582	105	6	3.63185	2.36815	0.0683879	29.2903:30:23.8575:23.8575:0.01:1	-152.159
psaI	AL-NT	MA	0.0135696	0.503783	0.0269354	0	105	5	4.3135	0.686502	0.084526	0.13282:0.0745664:0.0664635:0.0664635:0.03025:1	-146.505
psaI	AL-RM	MA	0.0247719	1.32452	0.0187025	2.74857e-09	105	13	12.3653	0.634718	0.371873	30:23.6367:21.8905:21.8674:1.64563:1	-170.21
psaI	CD-AC	MA	0.0243387	0.232096	0.104865	0.00288203	105	6	4.51312	1.48688	0.0745007	9.3233:6.26982:3.67186:3.67186:2.39543:1	-152.483
psaI	CD-BP	MA	0.0129724	0.000259836	49.9254	0.367879	105	1	0.00740066	0.992599	0.00952396	29.9392:21.109:21.5022:21.5022:0.01:1	-134.657
psaI	CD-CE	MA	0.0120091	0.0941065	0.127612	0.00676056	105	3	2.23337	0.766632	0.0342583	2.03699:2.2881:0.810346:0.810346:0.01:1	-146.237
psaI	CD-EN	MA	0.0128326	0.0869475	0.147591	0.00673649	105	3	2.14649	0.853508	0.0328955	24.2156:30:21.4694:21.4694:0.01:1	-145.327
psaI	CD-KO	MA	0.0118014	0.000236027	50	0.296319	105	1	0.00480677	0.995193	0.00955165	0.01:0.01:0.01:0.01:0.01:1	-133.815
psaI	CD-PY	MA	3.80619e-05	0.0380619	0.001	0.367879	105	1	0.997418	0.00258197	0.0106336	30:21.0919:21.4737:21.4737:0.01:1	-134.498
psaI	CD-RA	MA	NA	NA	NA	NA	105	0	NA	NA	NA	0.494137:0.467527:0.492737:0.490491:0.331849:1	-129.495
psaI	CD-RM	MA	0.0414286	0.446581	0.0927685	0.000104647	105	11	8.81409	2.18591	0.151724	8.97557:8.82787:6.79367:6.75262:3.74295:1	-169.613
psaI	CD-VR	MA	0.0530626	0.142899	0.371331	0.117158	105	7	3.4429	3.5571	0.076814	5.36103:4.10868:3.78563:3.78563:5.16954:1	-158.75
psaI	CT-AC	MA	0.0243387	0.232096	0.104865	0.00288203	105	6	4.51312	1.48688	0.0745007	9.3233:6.26982:3.67186:3.67186:2.39543:1	-152.483
psaI	CT-BP	MA	0.0129724	0.000259836	49.9254	0.367879	105	1	0.00740066	0.992599	0.00952396	29.9392:21.109:21.5022:21.5022:0.01:1	-134.657
psaI	CT-CE	MA	0.0120091	0.0941065	0.127612	0.00676056	105	3	2.23337	0.766632	0.0342583	2.03699:2.2881:0.810346:0.810346:0.01:1	-146.237
psaI	CT-EN	MA	0.0128326	0.0869475	0.147591	0.00673649	105	3	2.14649	0.853508	0.0328955	24.2156:30:21.4694:21.4694:0.01:1	-145.327
psaI	CT-KO	MA	0.0118014	0.000236027	50	0.296319	105	1	0.00480677	0.995193	0.00955165	0.01:0.01:0.01:0.01:0.01:1	-133.815
psaI	CT-PY	MA	3.80619e-05	0.0380619	0.001	0.367879	105	1	0.997418	0.00258197	0.0106336	30:21.0919:21.4737:21.4737:0.01:1	-134.498
psaI	CT-RA	MA	NA	NA	NA	NA	105	0	NA	NA	NA	0.494137:0.467527:0.492737:0.490491:0.331849:1	-129.495
psaI	CT-RM	MA	0.0414286	0.446581	0.0927685	0.000104647	105	11	8.81409	2.18591	0.151724	8.97557:8.82787:6.79367:6.75262:3.74295:1	-169.613
psaI	CT-VR	MA	0.0530626	0.142899	0.371331	0.117158	105	7	3.4429	3.5571	0.076814	5.36103:4.10868:3.78563:3.78563:5.16954:1	-158.75
psaI	CZ-AC	MA	0.0243387	0.232096	0.104865	0.00288203	105	6	4.51312	1.48688	0.0745007	9.3233:6.26982:3.67186:3.67186:2.39543:1	-152.483
psaI	CZ-BP	MA	0.0129724	0.000259836	49.9254	0.367879	105	1	0.00740066	0.992599	0.00952396	29.9392:21.109:21.5022:21.5022:0.01:1	-134.657
psaI	CZ-CE	MA	0.0120091	0.0941065	0.127612	0.00676056	105	3	2.23337	0.766632	0.0342583	2.03699:2.2881:0.810346:0.810346:0.01:1	-146.237
psaI	CZ-EN	MA	0.0128326	0.0869475	0.147591	0.00673649	105	3	2.14649	0.853508	0.0328955	24.2156:30:21.4694:21.4694:0.01:1	-145.327
psaI	CZ-KO	MA	0.0118014	0.000236027	50	0.296319	105	1	0.00480677	0.995193	0.00955165	0.01:0.01:0.01:0.01:0.01:1	-133.815
psaI	CZ-PY	MA	3.80619e-05	0.0380619	0.001	0.367879	105	1	0.997418	0.00258197	0.0106336	30:21.0919:21.4737:21.4737:0.01:1	-134.498
psaI	CZ-RA	MA	NA	NA	NA	NA	105	0	NA	NA	NA	0.494137:0.467527:0.492737:0.490491:0.331849:1	-129.495
psaI	CZ-RM	MA	0.0414286	0.446581	0.0927685	0.000104647	105	11	8.81409	2.18591	0.151724	8.97557:8.82787:6.79367:6.75262:3.74295:1	-169.613
psaI	CZ-VR	MA	0.0530626	0.142899	0.371331	0.117158	105	7	3.4429	3.5571	0.076814	5.36103:4.10868:3.78563:3.78563:5.16954:1	-158.75
psaJ	AL-AM	MA	NA	NA	NA	NA	123	0	NA	NA	NA	0.490505:0.466863:0.491066:0.487496:0.39167:1	-163.476
psaJ	AL-CA	MA	0.0106816	0.225845	0.0472961	2.75289e-05	123	8	7.28528	0.714719	0.0806702	1.44315:1.78744:0.839296:0.827841:0.224861:1	-192.211
psaJ	AL-EU	MA	0.0214059	0.125229	0.170934	0.0464619	123	6	4.40131	1.59869	0.0546295	0.645983:0.830472:0.401417:0.401417:0.149229:1	-191.217
psaJ	AL-LJ	MA	0.0226265	0.193838	0.116729	0.00102853	123	8	6.33593	1.66407	0.0753068	1.13078:1.42601:0.702785:0.702785:0.8035:1	-195.255
psaJ	AL-NT	MA	7.71642e-05	0.0771642	0.001	0.0346499	123	3	2.99396	0.00603616	0.0256356	1.32778:1.37601:0.598026:0.598026:0.01:1	-176.181
psaJ	AL-RM	MA	0.0236006	0.464255	0.0508354	8.0646e-07	123	12	10.4817	1.51832	0.138072	0.609797:0.267633:0.593412:0.47842:1.67277:1	-203.107
psaJ	CD-AC	MA	0.0438123	0.26859	0.16312	0.00184809	123	11	7.79772	3.20228	0.107713	0.927328:0.858294:0.574727:0.565266:0.305431:1	-203.169
psaJ	CD-BP	MA	0.0128756	0.0246957	0.521372	0.639041	123	2	0.918678	1.08132	0.0165041	29.0936:30:23.5879:23.5879:0.01:1	-172.421
psaJ	CD-CE	MA	0.0473823	0.192011	0.246768	0.0166705	123	10	6.34195	3.65805	0.0907179	2.42003:2.0398:1.23327:1.23327:0.52768:1	-203.31
psaJ	CD-EN	MA	0.0248108	0.163055	0.152162	0.00175012	123	7	5.00408	1.99592	0.0629864	4.45408:5.30899:4.41579:4.41579:7.02284:1	-191.416
psaJ	CD-KO	MA	0.0118556	0.000237112	50	0.256395	123	1	0.00862136	0.991379	0.00833464	30:20.263:20.513:20.513:0.01:1	-166.702
psaJ	CD-PY	MA	0.0111388	0.0873678	0.127494	0.00296008	123	4	3.1099	0.890103	0.0346304	3.13397:2.82791:1.28145:1.28145:0.01:1	-180.947
psaJ	CD-RA	MA	0.0118556	0.000237112	50	0.256395	123	1	0.00862136	0.991379	0.00833464	30:20.263:20.513:20.513:0.01:1	-166.702
psaJ	CD-RM	MA	0.0501581	0.424553	0.118143	1.85686e-05	123	13	9.33325	3.66675	0.136716	0.763574:0.678187:1.48809:1.04291:5.32363:1	-209.576
psaJ	CD-VR	MA	0.0802733	0.184855	0.43425	0.167675	123	12	5.77103	6.22897	0.110278	1.54041:1.38219:0.94421:0.929921:0.691465:1	-211.006
psaJ	CT-AC	MA	0.05462	0.282404	0.193411	0.000496871	123	12	8.00483	3.99517	0.118238	0.779187:0.713337:0.459725:0.449401:0.217817:1	-205.722
psaJ	CT-BP	MA	0.0228905	0.029968	0.763832	0.343939	123	3	1.10126	1.89874	0.0250633	2.88326:3.02236:1.32162:1.32162:0.01:1	-177.002
psaJ	CT-CE	MA	0.0573042	0.202474	0.283019	0.0218112	123	11	6.57737	4.42263	0.100307	1.69553:1.40971:0.912898:0.912898:0.256002:1	-207.146
psaJ	CT-EN	MA	0.0338396	0.16344	0.207046	0.0283817	123	8	5.3608	2.6392	0.072208	1.38673:1.65653:0.846041:0.846041:0.49294:1	-196.627
psaJ	CT-KO	MA	0.0232219	0.000464438	50	0.60334	123	2	0.0170722	1.98293	0.0163734	2.44247:1.25546:0.74995:0.74995:0.01:1	-170.939
psaJ	CT-PY	MA	0.0216381	0.0955967	0.226348	0.0866273	123	5	3.26029	1.73971	0.0436663	1.47724:1.32102:0.684968:0.684968:0.01:1	-184.857
psaJ	CT-RA	MA	0.0232219	0.000464438	50	0.60334	123	2	0.0170722	1.98293	0.0163734	2.44247:1.25546:0.74995:0.74995:0.01:1	-170.939
psaJ	CT-RM	MA	0.0593724	0.41908	0.141673	0.000103312	123	14	9.74458	4.25542	0.147484	0.622671:0.549792:0.836066:0.717294:2.08179:1	-212.354
psaJ	CT-VR	MA	0.0687623	0.186252	0.369189	0.0543622	123	11	5.58223	5.41777	0.101139	1.93666:1.71905:1.33559:1.2997:1.4783:1	-207.553
psaJ	CZ-AC	MA	0.0438123	0.26859	0.16312	0.00184809	123	11	7.79772	3.20228	0.107713	0.927328:0.858294:0.574727:0.565266:0.305431:1	-203.169
psaJ	CZ-BP	MA	0.0128756	0.0246957	0.521372	0.639041	123	2	0.918678	1.08132	0.0165041	29.0936:30:23.5879:23.5879:0.01:1	-172.421
psaJ	CZ-CE	MA	0.0473823	0.192011	0.246768	0.0166705	123	10	6.34195	3.65805	0.0907179	2.42003:2.0398:1.23327:1.23327:0.52768:1	-203.31
psaJ	CZ-EN	MA	0.0248108	0.163055	0.152162	0.00175012	123	7	5.00408	1.99592	0.0629864	4.45408:5.30899:4.41579:4.41579:7.02284:1	-191.416
psaJ	CZ-KO	MA	0.0118556	0.000237112	50	0.256395	123	1	0.00862136	0.991379	0.00833464	30:20.263:20.513:20.513:0.01:1	-166.702
psaJ	CZ-PY	MA	0.0111388	0.0873678	0.127494	0.00296008	123	4	3.1099	0.890103	0.0346304	3.13397:2.82791:1.28145:1.28145:0.01:1	-180.947
psaJ	CZ-RA	MA	0.0118556	0.000237112	50	0.256395	123	1	0.00862136	0.991379	0.00833464	30:20.263:20.513:20.513:0.01:1	-166.702
psaJ	CZ-RM	MA	0.0501581	0.424553	0.118143	1.85686e-05	123	13	9.33325	3.66675	0.136716	0.763574:0.678187:1.48809:1.04291:5.32363:1	-209.576
psaJ	CZ-VR	MA	0.0802733	0.184855	0.43425	0.167675	123	12	5.77103	6.22897	0.110278	1.54041:1.38219:0.94421:0.929921:0.691465:1	-211.006
psbA	AL-AM	MA	0.00230817	0.0162877	0.141712	0.00736141	1056	5	3.24469	1.75531	0.00521002	0.427147:0.632356:0.273723:0.273723:0.692168:1	-1436.23
psbA	AL-CA	MA	0.00644918	0.2404	0.0268269	9.54184e-28	1056	54	49.8995	4.10049	0.0640277	3.09031:3.49259:1.81123:1.78292:0.684183:1	-1599.93
psbA	AL-EU	MA	0.000264596	0.264596	0.001	1.02581e-31	1056	42	41.8317	0.168274	0.0528927	1.08664:2.09797:0.396273:0.392654:2.03939:1	-1548.06
psbA	AL-LJ	MA	0.00120652	0.239245	0.00504303	3.80721e-32	1056	47	46.2472	0.752829	0.0575084	1.79774:2.4882:0.904668:1.0433:0.517704:1	-1569.75
psbA	AL-NT	MA	0.000174901	0.174901	0.001	0	1056	34	33.8826	0.117433	0.0392994	2.60043:5.44184:1.30033:2.01754:0.14873:1	-1528.88
psbA	AL-RM	MA	0.00553435	0.317347	0.0174394	3.20124e-37	1056	64	60.5973	3.40273	0.0794254	5.18171:6.06034:4.33649:4.23729:1.52999:1	-1616.69
psbA	CD-AC	MA	0.00234247	0.308736	0.00758727	4.41249e-35	1056	55	53.6786	1.32144	0.0745268	5.41908:4.97847:3.80528:4.77282:1.44844:1	-1589.18
psbA	CD-BP	MA	5.71806e-05	0.0571806	0.001	7.29932e-08	1056	9	8.96003	0.0399677	0.0105181	0.582102:1.16116:0.354487:0.354487:2.15539:1	-1444.54
psbA	CD-CE	MA	0.00264545	0.205267	0.0128879	1.41355e-26	1056	43	41.298	1.70199	0.0509143	6.44428:6.98669:4.60181:4.60181:2.22705:1	-1560.57
psbA	CD-EN	MA	0.00219965	0.222911	0.00986786	6.62723e-26	1056	40	38.6584	1.34162	0.0510628	1.31579:1.44211:0.94575:1.17225:0.916529:1	-1558.57
psbA	CD-KO	MA	4.73549e-05	0.0473549	0.001	2.43823e-07	1056	9	8.96603	0.0339663	0.00992711	0.92559:1.43442:0.536514:0.536514:1.11268:1	-1445.03
psbA	CD-PY	MA	7.84536e-05	0.0784536	0.001	9.59001e-12	1056	16	15.9446	0.0553574	0.0176048	1.56867:1.62504:1.04524:1.02319:1.35558:1	-1473.88
psbA	CD-RA	MA	0.00113957	0.0636707	0.0178979	6.84705e-10	1056	13	12.2137	0.786308	0.0147421	0.691192:0.805247:0.488798:0.488798:0.625572:1	-1466.8
psbA	CD-RM	MA	0.00264002	0.39047	0.00676113	4.95093e-46	1056	72	70.5233	1.47674	0.0973001	2.7601:2.67054:1.81161:1.79402:0.828226:1	-1623.93
psbA	CD-VR	MA	0.00263404	0.276427	0.0095289	8.60154e-34	1056	54	52.4273	1.57271	0.0686385	3.68523:3.36626:2.4995:2.4995:1.34505:1	-1584.06
psbA	CT-AC	MA	0.00254411	0.262734	0.00968322	3.11979e-31	1056	50	48.5067	1.49332	0.0648009	9.87204:8.42236:6.54723:8.52915:2.19856:1	-1571.54
psbA	CT-BP	MA	2.16769e-05	0.0216769	0.001	0.000466969	1056	4	3.98301	0.0169902	0.0041342	3.3571:4.98402:2.80792:2.80792:9.68825:1	-1421.07
psbA	CT-CE	MA	0.00280505	0.171605	0.0163459	7.32813e-23	1056	38	36.1628	1.83725	0.0438945	17.8358:18.3417:13.725:13.725:3.37167:1	-1543.44
psbA	CT-EN	MA	0.0022247	0.183875	0.012099	4.74749e-22	1056	35	33.6105	1.38953	0.04335	1.63717:1.71021:1.20629:1.47701:0.810236:1	-1542.9
psbA	CT-KO	MA	1.64032e-05	0.0164032	0.001	0.00131542	1056	4	3.98775	0.0122484	0.00404115	27.112:30:21.5861:21.5861:0.01:1	-1419.67
psbA	CT-PY	MA	5.41964e-05	0.0541964	0.001	1.15339e-08	1056	11	10.9592	0.0408168	0.0115142	6.29132:5.66005:7.29744:6.95845:9.61337:1	-1452.57
psbA	CT-RA	MA	0.00118943	0.0305914	0.0388813	4.87109e-06	1056	8	7.15676	0.843244	0.00848453	1.9373:1.85334:0.984706:0.984706:0.345559:1	-1443.65
psbA	CT-RM	MA	0.00270712	0.341171	0.00793479	1.62855e-41	1056	67	65.4533	1.54668	0.0877898	4.33016:4.06715:2.44602:2.42236:0.903118:1	-1607.78
psbA	CT-VR	MA	0.00279699	0.237511	0.0117763	7.98906e-30	1056	49	47.3016	1.69839	0.0607657	5.83358:4.95291:3.43611:3.42455:1.90819:1	-1565.66
psbA	CZ-AC	MA	0.00235878	0.293274	0.00804292	1.45472e-33	1056	53	51.6602	1.3398	0.0712215	4.9556:4.29308:3.21911:4.2098:1.56762:1	-1582.06
psbA	CZ-BP	MA	4.51099e-05	0.0451099	0.001	6.95891e-06	1056	7	6.96943	0.0305705	0.00841157	0.373422:0.550583:0.26408:0.26408:1.53299:1	-1434.81
psbA	CZ-CE	MA	0.00263613	0.192738	0.0136773	4.10419e-25	1056	41	39.2957	1.70428	0.0482131	6.0751:6.3427:4.45395:4.45395:2.02806:1	-1554.86
psbA	CZ-EN	MA	0.00216215	0.209938	0.010299	2.25835e-24	1056	38	36.6836	1.3164	0.0484957	1.22981:1.28408:0.907918:1.11422:0.834026:1	-1552.38
psbA	CZ-KO	MA	3.64911e-05	0.0364911	0.001	1.7761e-05	1056	7	6.97405	0.025948	0.00775886	0.643754:0.775125:0.41076:0.41076:0.837732:1	-1435.5
psbA	CZ-PY	MA	6.85077e-05	0.0685077	0.001	5.20967e-10	1056	14	13.9511	0.0488697	0.0152673	1.30941:1.16837:0.848652:0.824444:1.4406:1	-1464.92
psbA	CZ-RA	MA	0.00110889	0.0537832	0.0206179	1.60041e-08	1056	11	10.2421	0.757864	0.0125876	0.536679:0.528401:0.383042:0.383042:0.555438:1	-1457.24
psbA	CZ-RM	MA	0.00263812	0.373803	0.00705751	1.97254e-44	1056	70	68.5124	1.48756	0.0936885	2.68218:2.51876:1.70692:1.68727:0.863385:1	-1618.31
psbA	CZ-VR	MA	0.00265047	0.26262	0.0100924	2.78338e-32	1056	52	50.4103	1.58973	0.0656778	3.48805:2.99187:2.16318:2.16318:1.51354:1	-1576.63
psbC	AL-AM	MA	0.00095915	0.00818935	0.117122	0.00240321	1383	4	3.09185	0.908153	0.00302029	3.3276:3.15375:1.38461:1.38461:0.01:1	-1871.46
psbC	AL-CA	MA	0.00808184	0.233543	0.0346053	3.69105e-36	1383	79	72.4224	6.57763	0.0702859	3.01953:3.06754:1.93516:2.00109:0.337883:1	-2147.14
psbC	AL-EU	MA	0.00584828	0.287495	0.0203422	1.26054e-45	1383	85	80.3177	4.68234	0.0787033	1.94806:2.53014:0.953342:1.13907:0.62808:1	-2147.07
psbC	AL-LJ	MA	0.00810275	0.276655	0.0292883	5.24548e-42	1383	88	81.6225	6.3775	0.0813224	3.16148:2.97641:2.02432:2.08446:0.468583:1	-2164.61
psbC	AL-NT	MA	0.00298864	0.205706	0.0145287	2.37959e-35	1383	65	62.5321	2.46789	0.0575352	2.48825:3.17003:1.31089:1.33166:0.378927:1	-2083.9
psbC	AL-RM	MA	0.0123778	0.437072	0.0283198	1.1702e-60	1383	122	112.995	9.00528	0.123724	1.63962:1.59926:1.22083:1.29498:0.498486:1	-2267.41
psbC	CD-AC	MA	0.00472938	0.302395	0.0156398	3.23856e-48	1383	85	81.2694	3.73056	0.0803739	1.52904:2.13523:0.758966:0.751652:0.478872:1	-2139.09
psbC	CD-BP	MA	0.000904719	0.0337976	0.0267687	3.24392e-08	1383	12	11.1556	0.844406	0.00949814	1.75252:2.19586:0.938823:1.1027:0.177578:1	-1909.67
psbC	CD-CE	MA	0.00345379	0.188872	0.0182864	1.88314e-32	1383	58	55.0614	2.93859	0.0507722	2.60692:2.65079:1.9254:2.44702:0.300773:1	-2079.58
psbC	CD-EN	MA	0.00280687	0.220578	0.0127251	1.33257e-36	1383	66	63.7328	2.26716	0.0601831	1.51535:1.51391:1.11395:1.2111:0.152717:1	-2094
psbC	CD-KO	MA	3.82142e-05	0.0382142	0.001	0	1383	11	10.9632	0.0367582	0.00880854	0.877744:2.79925:0.356066:0.859439:0.384446:1	-1894.67
psbC	CD-PY	MA	0.000958703	0.0459455	0.0208661	0	1383	16	15.0961	0.903918	0.0125844	4.30785:4.70166:3.53535:4.26988:0.27873:1	-1923.66
psbC	CD-RA	MA	0.00186712	0.0466225	0.0400477	4.98701e-09	1383	17	15.2786	1.72138	0.0136038	2.1327:2.29431:1.28847:1.38599:0.28326:1	-1932.4
psbC	CD-RM	MA	0.0100625	0.504471	0.0199466	1.92908e-69	1383	126	118.94	7.06013	0.134414	1.46547:1.42227:1.10776:1.53193:0.435728:1	-2266.91
psbC	CD-VR	MA	0.00367029	0.297331	0.0123441	8.77984e-48	1383	83	80.2025	2.79753	0.0804303	1.60705:1.58526:1.19649:1.30362:0.296212:1	-2141.93
psbC	CT-AC	MA	0.00483318	0.273573	0.0176669	1.51331e-44	1383	80	76.1039	3.89611	0.0737802	1.8587:2.11214:1.24521:1.22781:0.459071:1	-2131.11
psbC	CT-BP	MA	0.000897202	0.0269232	0.0333245	1.57815e-06	1383	10	9.15519	0.844808	0.00780243	1.9245:2.11014:0.970477:1.19035:0.01:1	-1897.5
psbC	CT-CE	MA	0.00362317	0.167817	0.02159	2.37901e-27	1383	53	49.8903	3.10967	0.0458651	4.17048:3.90772:2.8423:3.48092:0.582479:1	-2061.17
psbC	CT-EN	MA	0.00290582	0.196815	0.0147643	4.85754e-33	1383	61	58.6318	2.36824	0.0548117	2.07678:1.8848:1.29445:1.32595:0.234223:1	-2076.81
psbC	CT-KO	MA	2.27346e-05	0.0227346	0.001	3.96659e-05	1383	7	6.9775	0.0224962	0.00539946	10.7573:20.5275:11.8036:19.3802:0.01:1	-1874.95
psbC	CT-PY	MA	0.00102625	0.0413721	0.0248054	1.82986e-09	1383	15	14.0357	0.964321	0.0117287	5.87437:5.74742:4.64544:4.79373:0.299287:1	-1918.19
psbC	CT-RA	MA	0.00210853	0.0335311	0.0628828	1.12855e-05	1383	13	10.9648	2.03523	0.01006	13.0757:13.0404:14.0055:16.3781:2.16756:1	-1912.57
psbC	CT-RM	MA	0.0104923	0.491286	0.0213568	3.89037e-68	1383	125	117.62	7.37971	0.13259	1.61195:1.57368:1.21659:1.50974:0.476866:1	-2263.51
psbC	CT-VR	MA	0.00383015	0.271089	0.0141287	2.35283e-44	1383	78	75.0236	2.97645	0.0740137	1.91644:1.72773:1.22555:1.27834:0.469291:1	-2124.52
psbC	CZ-AC	MA	0.00484806	0.285116	0.0170038	1.75073e-46	1383	83	79.1065	3.89349	0.0768123	1.8842:2.36016:1.09303:1.05718:0.449796:1	-2136.13
psbC	CZ-BP	MA	0.00195929	0.0233361	0.0839597	4.75244e-05	1383	10	8.12466	1.87534	0.00766101	4.73293:5.66859:2.60935:2.91805:0.01:1	-1900.92
psbC	CZ-CE	MA	0.00462021	0.179559	0.0257309	9.29913e-30	1383	57	53.0697	3.93029	0.0497283	3.20263:3.21279:2.35618:2.70769:0.373333:1	-2079.07
psbC	CZ-EN	MA	0.00387822	0.210993	0.0183808	6.78077e-34	1383	65	61.8555	3.14452	0.058878	1.91:1.88582:1.37073:1.39334:0.174808:1	-2094.38
psbC	CZ-KO	MA	0.000932886	0.026155	0.0356676	8.91206e-07	1383	9	8.08624	0.91376	0.00698397	2.4584:7.02174:1.04563:2.01404:0.01:1	-1888.57
psbC	CZ-PY	MA	0.00217858	0.0386879	0.0563116	1.15612e-06	1383	15	12.906	2.09396	0.0115852	19.4737:19.8044:23.3466:23.8739:2.46863:1	-1922.47
psbC	CZ-RA	MA	0.00299053	0.0353962	0.0844873	1.81637e-06	1383	15	12.1769	2.82309	0.0116457	5.0487:5.31637:2.80989:2.98106:0.253371:1	-1924.52
psbC	CZ-RM	MA	0.0111722	0.496249	0.0225132	4.17805e-69	1383	126	118.142	7.8581	0.133838	1.63769:1.60288:1.23955:1.60256:0.471792:1	-2271.04
psbC	CZ-VR	MA	0.00477445	0.285539	0.0167208	5.7712e-45	1383	82	78.3228	3.67722	0.0785076	1.81955:1.77594:1.33091:1.36158:0.337865:1	-2142.01
psbD	AL-AM	MA	0.00117656	2.35312e-05	50	0.367879	1059	1	0.00501992	0.99498	0.000944287	0.01:0.01:6.10285:7.88998:0.01:1	-1409.33
psbD	AL-CA	MA	0.00240961	0.291468	0.00826714	9.08051e-35	1059	52	50.512	1.48799	0.0657541	2.0736:4.49448:0.518271:3.06441:0.761954:1	-1586.91
psbD	AL-EU	MA	0.00117406	0.261966	0.00448174	5.54987e-34	1059	49	48.2841	0.715924	0.0617053	1.4234:2.47923:0.479752:1.45042:0.436235:1	-1576.5
psbD	AL-LJ	MA	0.00227632	0.229933	0.00989992	6.44302e-28	1059	44	42.5923	1.40766	0.0547514	1.26853:1.65986:0.791419:1.32779:0.858803:1	-1578.68
psbD	AL-NT	MA	0.00234701	0.263708	0.00890005	8.86638e-32	1059	49	47.5568	1.4432	0.061616	0.991533:1.97086:0.334972:0.887246:0.621222:1	-1585.04
psbD	AL-RM	MA	0.00488879	0.369901	0.0132165	1.26835e-43	1059	74	71.2539	2.74612	0.0980979	3.05986:3.1319:2.16956:2.8617:0.229318:1	-1653.45
psbD	CD-AC	MA	0.00129982	0.195618	0.00664471	1.41569e-28	1059	46	45.1869	0.813095	0.0537046	2.1045:1.36424:0.764356:0.945748:0.475328:1	-1571.71
psbD	CD-BP	MA	0.00117337	0.0250488	0.0468433	0	1059	6	5.16242	0.83758	0.00652232	0.532013:0.281924:0.297123:0.604961:0.717419:1	-1445.55
psbD	CD-CE	MA	0.00141911	0.170393	0.00832844	1.35326e-25	1059	42	41.1042	0.895844	0.0481374	6.27487:5.95669:3.52956:3.70942:0.313675:1	-1569.95
psbD	CD-EN	MA	0.00249062	0.145164	0.0171573	1.09294e-19	1059	34	32.3594	1.64057	0.0385655	2.74274:3.1567:1.88115:2.70596:0.633508:1	-1552.85
psbD	CD-KO	MA	0.00116131	0.0217328	0.0534357	0.000411114	1059	5	4.17052	0.829475	0.00551778	0.25851:0.157933:0.182622:0.42731:0.593693:1	-1440.46
psbD	CD-PY	MA	0.00116321	0.052239	0.022267	1.26831e-08	1059	13	12.1909	0.809129	0.013994	2.30453:2.17774:1.61188:2.54582:0.254598:1	-1478.79
psbD	CD-RA	MA	0.00115672	0.020387	0.0567382	0.000120475	1059	6	5.18159	0.818409	0.00623904	2.01266:1.95327:1.21255:1.47133:0.01:1	-1445.07
psbD	CD-RM	MA	0.00423391	0.344517	0.0122894	2.53031e-41	1059	73	70.6216	2.37842	0.095208	4.26241:4.82787:2.46245:2.45992:0.720464:1	-1646.8
psbD	CD-VR	MA	0.00269325	0.168449	0.0159886	3.06581e-23	1059	41	39.2595	1.74049	0.0466276	4.03344:3.40108:2.25266:2.54372:0.775451:1	-1568.88
psbD	CT-AC	MA	0.000188943	0.188943	0.001	6.62131e-27	1059	44	43.8811	0.118929	0.0510626	1.97769:1.36006:0.804542:0.804542:0.456742:1	-1561.48
psbD	CT-BP	MA	2.13496e-05	0.0213496	0.001	0.000742411	1059	4	3.98528	0.0147189	0.00456574	0.204305:0.128209:0.108045:0.108045:0.630392:1	-1430.96
psbD	CT-CE	MA	0.000166412	0.166412	0.001	1.43184e-24	1059	40	39.8941	0.105857	0.0456703	5.23368:5.05306:3.25148:3.25148:0.317038:1	-1559.94
psbD	CT-EN	MA	0.00127504	0.136966	0.00930915	1.17157e-20	1059	32	31.1616	0.83838	0.0361562	2.58616:3.12513:1.54004:1.8766:0.684427:1	-1542.32
psbD	CT-KO	MA	1.91266e-05	0.0191266	0.001	0.00253443	1059	3	2.98735	0.0126495	0.00366952	0.01:0.01:0.01:0.01:0.544108:1	-1424.25
psbD	CT-PY	MA	4.36811e-05	0.0436811	0.001	3.29724e-07	1059	11	10.9689	0.0310576	0.0114331	2.28209:2.27273:1.32865:1.59967:0.254368:1	-1466.62
psbD	CT-RA	MA	1.4712e-05	0.014712	0.001	0	1059	4	3.98931	0.0106927	0.00400817	2.05309:2.32184:0.866968:0.866968:0.01:1	-1431.57
psbD	CT-RM	MA	0.00560006	0.332821	0.0168261	2.91484e-39	1059	73	69.7976	3.20241	0.093402	5.18019:5.88644:2.83286:2.92373:0.743285:1	-1650.21
psbD	CT-VR	MA	0.00138458	0.16369	0.00845854	1.05824e-24	1059	39	38.096	0.903962	0.0440374	3.07416:2.67225:1.85806:1.85806:0.729362:1	-1559.52
psbD	CZ-AC	MA	0.00260419	0.197372	0.0131943	9.29095e-27	1059	47	45.3614	1.63855	0.0547132	2.00373:1.24439:0.67632:0.843639:0.622274:1	-1578.85
psbD	CZ-BP	MA	0.00235879	0.0264621	0.0891384	0.000520305	1059	7	5.27846	1.72154	0.00753245	0.475168:0.244732:0.268521:0.559209:1.02901:1	-1452.27
psbD	CZ-CE	MA	0.00280801	0.172296	0.0162976	6.93259e-24	1059	43	41.2127	1.78732	0.0491034	5.19356:4.87385:3.14577:3.33076:0.480841:1	-1578.99
psbD	CZ-EN	MA	0.00368925	0.147174	0.0250673	1.25129e-18	1059	35	32.5704	2.42958	0.0397789	2.63856:2.98965:1.87491:2.65051:0.768686:1	-1560.51
psbD	CZ-KO	MA	0.00230923	0.0229473	0.100632	0.00166746	1059	6	4.30998	1.69002	0.00652405	0.231195:0.139073:0.164016:0.390814:0.837516:1	-1447.16
psbD	CZ-PY	MA	0.00233055	0.0535485	0.0435223	1.14687e-07	1059	14	12.3688	1.6312	0.0150391	2.10621:1.96116:1.5208:2.35276:0.489135:1	-1487.03
psbD	CZ-RA	MA	0.00231772	0.0211798	0.10943	0.00162915	1059	7	5.33906	1.66094	0.0072261	1.53209:1.45069:0.919979:1.05685:0.216427:1	-1454.17
psbD	CZ-RM	MA	0.00564638	0.345994	0.0163193	2.51141e-40	1059	74	70.7976	3.20241	0.0958819	3.80728:4.23613:2.37399:2.37229:0.804279:1	-1655.15
psbD	CZ-VR	MA	0.00381753	0.169248	0.0225558	1.11429e-21	1059	41	38.5427	2.45731	0.0470496	4.17915:3.54719:2.46071:3.23244:0.753356:1	-1574.85
psbE	AL-AM	MA	4.39792e-05	0.0439792	0.001	0.0083386	249	3	2.99253	0.00747439	0.0126052	1.66328:1.02958:0.584355:0.584355:0.01:1	-345.058
psbE	AL-CA	MA	0.00539244	0.400189	0.0134747	0	249	16	15.202	0.79796	0.0860378	1.48:2.57601:0.656737:0.656737:1.62125:1	-386.214
psbE	AL-EU	MA	0.010439	0.261192	0.039967	1.58415e-08	249	14	12.3296	1.67038	0.0675618	1.39477:1.97035:0.823398:0.823398:0.61076:1	-387.003
psbE	AL-LJ	MA	0.0174113	0.161298	0.107945	3.77181e-05	249	12	9.21205	2.78795	0.0552397	4.57299:4.89232:2.33596:2.33596:0.39951:1	-383.799
psbE	AL-NT	MA	0.00503702	0.168322	0.0299248	6.70655e-07	249	10	9.19729	0.802714	0.0467281	1.58508:1.33853:0.837494:0.837494:0.237382:1	-372.324
psbE	AL-RM	MA	0.00997525	0.405386	0.0246068	4.60186e-12	249	20	18.6105	1.38948	0.107991	1.9058:2.08513:1.05782:1.23325:0.141079:1	-401.258
psbE	CD-AC	MA	0.000152149	0.152149	0.001	1.57782e-05	249	7	6.97465	0.0253477	0.0329506	4.95687:7.47433:1.67112:1.67112:0.01:1	-352.112
psbE	CD-BP	MA	0.00478969	0.132878	0.0360457	1.11478e-05	249	6	5.17763	0.82237	0.0284818	8.55466:30:4.58596:4.58596:0.01:1	-352.598
psbE	CD-CE	MA	0.0110079	0.125503	0.0877103	0.000121697	249	8	6.1048	1.8952	0.0362302	20.7221:30:15.1878:15.1878:0.01:1	-363.788
psbE	CD-EN	MA	0.0116918	0.14998	0.0779553	0.000341874	249	9	6.97425	2.02575	0.0409531	15.5052:19.916:21.2641:21.1649:3.42489:1	-366.756
psbE	CD-KO	MA	0.00579627	0.0291666	0.19873	0.494417	249	2	0.801545	1.19845	0.00853808	0.908629:4.09912:1.02348:1.02348:15.8522:1	-339.027
psbE	CD-PY	MA	0.0103824	0.0446036	0.23277	0.0258924	249	4	2.08329	1.91671	0.0172921	15.7142:30:12.5069:12.5069:0.01:1	-346.721
psbE	CD-RA	MA	0.00477232	0.0279637	0.170661	0.0111473	249	2	1.11085	0.88915	0.00884803	7.32196:30:6.88754:6.88754:0.01:1	-337.168
psbE	CD-RM	MA	0.0169804	0.36668	0.0463084	2.87485e-10	249	19	16.4963	2.50374	0.0987334	4.25777:4.70939:2.24144:2.23684:0.972426:1	-399.496
psbE	CD-VR	MA	0.0118771	0.211869	0.0560585	3.75447e-07	249	12	10.0855	1.91447	0.0574732	12.7323:15.7815:7.44209:7.44209:2.54162:1	-377.023
psbE	CT-AC	MA	0.000152149	0.152149	0.001	1.57782e-05	249	7	6.97465	0.0253477	0.0329506	4.95687:7.47433:1.67112:1.67112:0.01:1	-352.112
psbE	CT-BP	MA	0.00478969	0.132878	0.0360457	1.11478e-05	249	6	5.17763	0.82237	0.0284818	8.55466:30:4.58596:4.58596:0.01:1	-352.598
psbE	CT-CE	MA	0.0110079	0.125503	0.0877103	0.000121697	249	8	6.1048	1.8952	0.0362302	20.7221:30:15.1878:15.1878:0.01:1	-363.788
psbE	CT-EN	MA	0.0116918	0.14998	0.0779553	0.000341874	249	9	6.97425	2.02575	0.0409531	15.5052:19.916:21.2641:21.1649:3.42489:1	-366.756
psbE	CT-KO	MA	0.00579627	0.0291666	0.19873	0.494417	249	2	0.801545	1.19845	0.00853808	0.908629:4.09912:1.02348:1.02348:15.8522:1	-339.027
psbE	CT-PY	MA	0.0103824	0.0446036	0.23277	0.0258924	249	4	2.08329	1.91671	0.0172921	15.7142:30:12.5069:12.5069:0.01:1	-346.721
psbE	CT-RA	MA	0.00477232	0.0279637	0.170661	0.0111473	249	2	1.11085	0.88915	0.00884803	7.32196:30:6.88754:6.88754:0.01:1	-337.168
psbE	CT-RM	MA	0.0169804	0.36668	0.0463084	2.87485e-10	249	19	16.4963	2.50374	0.0987334	4.25777:4.70939:2.24144:2.23684:0.972426:1	-399.496
psbE	CT-VR	MA	0.0118771	0.211869	0.0560585	3.75447e-07	249	12	10.0855	1.91447	0.0574732	12.7323:15.7815:7.44209:7.44209:2.54162:1	-377.023
psbE	CZ-AC	MA	0.000152149	0.152149	0.001	1.57782e-05	249	7	6.97465	0.0253477	0.0329506	4.95687:7.47433:1.67112:1.67112:0.01:1	-352.112
psbE	CZ-BP	MA	0.00478969	0.132878	0.0360457	1.11478e-05	249	6	5.17763	0.82237	0.0284818	8.55466:30:4.58596:4.58596:0.01:1	-352.598
psbE	CZ-CE	MA	0.0110079	0.125503	0.0877103	0.000121697	249	8	6.1048	1.8952	0.0362302	20.7221:30:15.1878:15.1878:0.01:1	-363.788
psbE	CZ-EN	MA	0.0116918	0.14998	0.0779553	0.000341874	249	9	6.97425	2.02575	0.0409531	15.5052:19.916:21.2641:21.1649:3.42489:1	-366.756
psbE	CZ-KO	MA	0.00579627	0.0291666	0.19873	0.494417	249	2	0.801545	1.19845	0.00853808	0.908629:4.09912:1.02348:1.02348:15.8522:1	-339.027
psbE	CZ-PY	MA	0.0103824	0.0446036	0.23277	0.0258924	249	4	2.08329	1.91671	0.0172921	15.7142:30:12.5069:12.5069:0.01:1	-346.721
psbE	CZ-RA	MA	0.00477232	0.0279637	0.170661	0.0111473	249	2	1.11085	0.88915	0.00884803	7.32196:30:6.88754:6.88754:0.01:1	-337.168
psbE	CZ-RM	MA	0.0169804	0.36668	0.0463084	2.87485e-10	249	19	16.4963	2.50374	0.0987334	4.25777:4.70939:2.24144:2.23684:0.972426:1	-399.496
psbE	CZ-VR	MA	0.0118771	0.211869	0.0560585	3.75447e-07	249	12	10.0855	1.91447	0.0574732	12.7323:15.7815:7.44209:7.44209:2.54162:1	-377.023
psbF	AL-AM	MA	NA	NA	NA	NA	117	0	NA	NA	NA	0.50883:0.481609:0.512014:0.509247:0.356129:1	-154.847
psbF	AL-CA	MA	0.000121077	0.121077	0.001	0	117	3	2.99241	0.00758607	0.0343368	3.36344:15.9406:12.6056:12.3632:6.30898:1	-164.833
psbF	AL-EU	MA	0.000142954	0.142954	0.001	0.0023515	117	4	3.99033	0.00967047	0.0418583	14.279:6.22867:18.4726:18.214:7.33843:1	-168.887
psbF	AL-LJ	MA	0.0116679	0.17048	0.0684414	0.000293759	117	6	5.23748	0.762524	0.0624518	2.42161:2.02955:1.09056:1.09056:0.01:1	-178.161
psbF	AL-NT	MA	3.25423e-05	0.0325423	0.001	0.367879	117	1	0.997809	0.00219104	0.010205	17.4803:30:17.703:17.703:0.01:1	-159.822
psbF	AL-RM	MA	0.0109995	0.231827	0.0474469	4.87666e-05	117	7	6.29707	0.70293	0.076865	0.91753:0.812581:0.491775:0.486552:0.1133:1	-180.181
psbF	CD-AC	MA	0.012841	0.1599	0.0803064	0.000782547	117	5	4.22488	0.775122	0.0576136	30:4.4861:4.3313:4.3313:0.01:1	-171.002
psbF	CD-BP	MA	0.0123149	0.0352446	0.349412	0.214295	117	2	1.084	0.915998	0.0190226	30:15.8189:16.0203:16.0203:0.01:1	-163.222
psbF	CD-CE	MA	0.0129799	0.205367	0.0632036	0.000679145	117	6	5.2656	0.734402	0.0729751	30:2.69913:2.55614:2.55614:0.01:1	-172.133
psbF	CD-EN	MA	0.0264164	0.22972	0.114994	0.00132697	117	8	6.42689	1.57311	0.0913999	14.154:6.00584:2.52115:2.52115:0.01:1	-182.457
psbF	CD-KO	MA	0.0123973	0.072775	0.170351	0.135944	117	3	2.13481	0.865188	0.0302654	30:27.4625:23.3143:23.3143:0.01:1	-166.679
psbF	CD-PY	MA	0.0124704	0.072145	0.172852	0.135955	117	3	2.12574	0.874263	0.030129	30:27.3961:23.2918:23.2918:0.01:1	-167.686
psbF	CD-RA	MA	3.26795e-05	0.0326795	0.001	0.367879	117	1	0.997624	0.00237636	0.00968571	30:19.6159:19.927:19.927:0.01:1	-157.898
psbF	CD-RM	MA	0.011463	0.257778	0.0444685	2.89095e-05	117	7	6.27761	0.722388	0.0801172	4.02365:0.372602:0.481579:0.460337:0.0489046:1	-177.349
psbF	CD-VR	MA	0.012841	0.1599	0.0803064	0.000782547	117	5	4.22488	0.775122	0.0576136	30:4.4861:4.3313:4.3313:0.01:1	-171.002
psbF	CT-AC	MA	0.0126461	0.116872	0.108204	0.00254444	117	4	3.18644	0.813556	0.0436695	30:7.19368:7.08002:7.08002:0.01:1	-169.441
psbF	CT-BP	MA	0.0119088	0.000238175	50	0.367879	117	1	0.00802131	0.991979	0.00854873	30:20.3149:20.6244:20.6244:0.01:1	-158.189
psbF	CT-CE	MA	0.0128422	0.159835	0.0803467	0.000782476	117	5	4.22453	0.775467	0.0575938	30:4.48849:4.33887:4.33887:0.01:1	-170.989
psbF	CT-EN	MA	0.0258398	0.186199	0.138775	0.00370576	117	7	5.37471	1.62529	0.0762825	11.0212:5.91194:2.56125:2.56125:0.01:1	-180.95
psbF	CT-KO	MA	0.0119711	0.0359722	0.332787	0.214511	117	2	1.10648	0.893523	0.0189754	29.6336:30:23.7172:23.7172:0.01:1	-162.591
psbF	CT-PY	MA	0.012037	0.0356017	0.338101	0.214516	117	2	1.0986	0.901401	0.0189136	29.6995:30:23.7201:23.7201:0.01:1	-163.597
psbF	CT-RA	MA	NA	NA	NA	NA	117	0	NA	NA	NA	0.508928:0.481055:0.512657:0.509738:0.357612:1	-152.632
psbF	CT-RM	MA	0.0113064	0.209787	0.0538947	9.37805e-05	117	6	5.23078	0.769216	0.0645389	2.78515:0.456095:0.482664:0.464354:0.0626255:1	-175.31
psbF	CT-VR	MA	0.0126461	0.116872	0.108204	0.00254444	117	4	3.18644	0.813556	0.0436695	30:7.19368:7.08002:7.08002:0.01:1	-169.441
psbF	CZ-AC	MA	0.0126461	0.116872	0.108204	0.00254444	117	4	3.18644	0.813556	0.0436695	30:7.19368:7.08002:7.08002:0.01:1	-169.441
psbF	CZ-BP	MA	0.0119088	0.000238175	50	0.367879	117	1	0.00802131	0.991979	0.00854873	30:20.3149:20.6244:20.6244:0.01:1	-158.189
psbF	CZ-CE	MA	0.0128422	0.159835	0.0803467	0.000782476	117	5	4.22453	0.775467	0.0575938	30:4.48849:4.33887:4.33887:0.01:1	-170.989
psbF	CZ-EN	MA	0.0258398	0.186199	0.138775	0.00370576	117	7	5.37471	1.62529	0.0762825	11.0212:5.91194:2.56125:2.56125:0.01:1	-180.95
psbF	CZ-KO	MA	0.0119711	0.0359722	0.332787	0.214511	117	2	1.10648	0.893523	0.0189754	29.6336:30:23.7172:23.7172:0.01:1	-162.591
psbF	CZ-PY	MA	0.012037	0.0356017	0.338101	0.214516	117	2	1.0986	0.901401	0.0189136	29.6995:30:23.7201:23.7201:0.01:1	-163.597
psbF	CZ-RA	MA	NA	NA	NA	NA	117	0	NA	NA	NA	0.508928:0.481055:0.512657:0.509738:0.357612:1	-152.632
psbF	CZ-RM	MA	0.0113064	0.209787	0.0538947	9.37805e-05	117	6	5.23078	0.769216	0.0645389	2.78515:0.456095:0.482664:0.464354:0.0626255:1	-175.31
psbF	CZ-VR	MA	0.0126461	0.116872	0.108204	0.00254444	117	4	3.18644	0.813556	0.0436695	30:7.19368:7.08002:7.08002:0.01:1	-169.441
psbH	AL-AM	MA	0.00577372	0.0427426	0.135081	0.00465116	219	3	2.08899	0.911013	0.0145166	28.6023:30:22.726:22.726:0.01:1	-296.581
psbH	AL-CA	MA	0.016832	0.269055	0.0625596	1.53684e-06	219	13	10.6924	2.30764	0.0735133	6.77056:7.58139:9.39862:11.7858:5.45398:1	-335.574
psbH	AL-EU	MA	0.0277523	0.443107	0.0626312	3.35181e-09	219	19	15.6598	3.3402	0.122031	2.52748:2.90216:1.60181:1.63975:0.180354:1	-354.769
psbH	AL-LJ	MA	0.035373	0.346474	0.102094	2.47034e-07	219	18	13.3071	4.69286	0.105217	5.19909:5.40663:2.5953:2.59294:0.300394:1	-353.66
psbH	AL-NT	MA	0.00546633	0.311886	0.0175267	1.20457e-09	219	12	11.2867	0.713315	0.0719938	7.01281:4.75451:4.72689:4.60444:7.78416:1	-323.778
psbH	AL-RM	MA	0.0556787	2.82655	0.0196984	2.75225e-21	219	31	29.2098	1.7902	0.729645	6.47518:19.1983:3.15177:3.15177:0.290492:1	-376.721
psbH	CD-AC	MA	0.0208577	0.316645	0.0658708	3.60736e-08	219	15	12.0895	2.9105	0.084402	18.0043:15.7125:15.4707:19.5247:3.41937:1	-343.504
psbH	CD-BP	MA	NA	NA	NA	NA	219	0	NA	NA	NA	0.494764:0.465571:0.502184:0.496137:0.380753:1	-279.552
psbH	CD-CE	MA	0.0158259	0.16675	0.0949081	0.000327034	219	9	6.6479	2.3521	0.0477477	9.35258:10.309:10.81:14.7167:3.77748:1	-325.088
psbH	CD-EN	MA	0.00535662	0.254214	0.0210713	6.39874e-08	219	9	8.2704	0.729597	0.0533371	0.158772:0.774428:0.15068:0.15068:0.29515:1	-314.819
psbH	CD-KO	MA	0.00557528	0.159513	0.034952	4.42285e-06	219	7	6.18397	0.816026	0.0378107	2.30539:2.41399:2.64876:2.49095:10.1573:1	-309.562
psbH	CD-PY	MA	0.00592692	0.0573501	0.103346	0.0018088	219	3	2.01203	0.987966	0.0148681	0.930859:0.312401:0.206982:0.206982:0.148625:1	-296.705
psbH	CD-RA	MA	0.00533507	0.0720934	0.0740023	0.000703518	219	4	3.14752	0.852483	0.0196611	26.3499:30:21.9127:21.9127:0.01:1	-298.062
psbH	CD-RM	MA	0.0615372	0.505212	0.121805	4.54958e-09	219	26	18.3303	7.66965	0.161574	6.52295:12.465:9.13026:11.7213:4.86875:1	-373.58
psbH	CD-VR	MA	0.0574029	0.382488	0.150077	1.18921e-06	219	23	14.697	8.30304	0.125635	2.27057:2.26879:1.5959:2.10256:0.0928848:1	-374.663
psbH	CT-AC	MA	0.0244577	0.341324	0.0716554	1.20494e-07	219	16	12.6087	3.39126	0.0911167	17.7736:15.4569:12.8076:20.2332:3.11976:1	-348.093
psbH	CT-BP	MA	0.0059203	0.000118406	50	0.367879	219	1	0.00605194	0.993948	0.00456621	0.01:0.01:5.76617:7.12569:0.01:1	-287.036
psbH	CT-CE	MA	0.0199421	0.180795	0.110302	5.84969e-05	219	10	7.00266	2.99734	0.0529002	8.92426:10.0963:8.70601:15.3974:2.16286:1	-330.586
psbH	CT-EN	MA	0.0107028	0.278589	0.0384178	1.19674e-06	219	10	8.58266	1.41734	0.0612614	0.169745:0.835644:0.157265:0.344729:0.349156:1	-322.108
psbH	CT-KO	MA	0.0116737	0.166394	0.0701567	5.8794e-05	219	8	6.25501	1.74499	0.0427642	1.9566:2.15833:2.7595:5.11884:5.73184:1	-316.862
psbH	CT-PY	MA	0.0119234	0.0542699	0.219706	0.146657	219	4	1.9892	2.0108	0.019484	0.842554:0.302215:0.288303:0.507453:0.166623:1	-304.169
psbH	CT-RA	MA	0.0107029	0.0741863	0.14427	0.00866675	219	5	3.30009	1.69991	0.0245929	13.4916:16.2324:18.9028:22.3269:0.01:1	-305.906
psbH	CT-RM	MA	0.0682996	0.513627	0.132975	7.93646e-09	219	27	18.3599	8.64005	0.166412	7.312:15.2418:9.24019:15.5001:4.32203:1	-376.907
psbH	CT-VR	MA	0.057662	0.422999	0.136317	3.10334e-07	219	24	15.9021	8.09788	0.134808	2.05124:2.07885:1.55207:2.22468:0.0970522:1	-379.631
psbH	CZ-AC	MA	0.0259192	0.325767	0.0795638	1.69515e-07	219	16	12.4057	3.59427	0.0905216	20.6401:18.071:16.1948:20.0488:4.73982:1	-348.157
psbH	CZ-BP	MA	0.00559739	0.000111948	50	0.367879	219	1	0.00460874	0.995391	0.00456621	0.01:0.01:0.01:0.01:6.81854:1	-285.14
psbH	CZ-CE	MA	0.0104293	0.162642	0.0641242	8.89626e-05	219	8	6.46565	1.53435	0.0428098	8.59116:9.46536:9.54397:13.4245:1.45831:1	-319.285
psbH	CZ-EN	MA	0.0108282	0.263117	0.0411534	1.34152e-06	219	10	8.51522	1.48478	0.0590024	0.138997:0.652747:0.135972:0.135972:0.445419:1	-319.678
psbH	CZ-KO	MA	0.000141072	0.141072	0.001	0	219	6	5.97791	0.0220892	0.0301574	2.61101:2.69668:3.17482:3.00617:11.5341:1	-303.535
psbH	CZ-PY	MA	0.0115319	0.0590653	0.19524	0.0164641	219	4	2.06746	1.93254	0.0197448	0.570771:0.197128:0.156453:0.156453:0.328031:1	-301.58
psbH	CZ-RA	MA	0.0109749	0.076032	0.144346	0.00705167	219	5	3.23471	1.76529	0.024583	6.49041:7.7046:4.6376:4.6376:2.54073:1	-304.332
psbH	CZ-RM	MA	0.0682018	0.50314	0.135552	9.00121e-09	219	27	18.2909	8.70909	0.164584	4.95359:8.69289:7.37303:10.6585:6.58078:1	-378.73
psbH	CZ-VR	MA	0.0640959	0.377599	0.169746	2.99106e-06	219	24	14.6895	9.31051	0.130321	2.28105:2.27663:1.62859:2.11284:0.150103:1	-379.995
psbJ	AL-AM	MA	3.19722e-05	0.0319722	0.001	0	120	1	0.99724	0.00275977	0.00851001	30:21.8906:22.1997:22.1997:0.01:1	-155.346
psbJ	AL-CA	MA	0.00990711	0.131151	0.0755397	0.00105794	120	4	3.23249	0.767513	0.0391704	16.2703:30:13.0267:13.0267:0.01:1	-167.537
psbJ	AL-EU	MA	0.0107118	0.12422	0.0862327	0	120	4	3.14799	0.852015	0.0381383	26.5583:30:22.5196:22.5196:0.01:1	-167.58
psbJ	AL-LJ	MA	0.0329965	0.197728	0.166879	0.00429392	120	7	4.28558	2.71442	0.0673479	3.64772:11.0922:4.64345:6.89567:2.96871:1	-181.038
psbJ	AL-NT	MA	0.0190289	0.25575	0.0744044	0.000946585	120	6	4.57876	1.42124	0.0648006	4.76206:27.9164:6.33211:10.261:0.01:1	-172.809
psbJ	AL-RM	MA	0.0226961	0.235212	0.0964921	0.00030331	120	8	6.28552	1.71448	0.0782292	5.4627:5.61576:3.51366:3.50509:0.231579:1	-182.299
psbJ	CD-AC	MA	0.000252787	0.252787	0.001	0	120	7	6.97969	0.0203079	0.0648467	2.1417:2.05048:1.08364:1.08031:0.394556:1	-176.168
psbJ	CD-BP	MA	0.0119105	0.0384937	0.309413	0.567932	120	2	0.877944	1.12206	0.0170918	2.59576:1.40472:1.57226:1.57226:8.18655:1	-164.023
psbJ	CD-CE	MA	0.0104834	0.143593	0.0730078	0.00102005	120	5	4.15772	0.842283	0.0457459	1.82478:1.81827:0.888757:0.888757:0.157382:1	-177.014
psbJ	CD-EN	MA	0.0323834	0.164223	0.197192	0.00891717	120	7	4.32456	2.67544	0.0642489	0.900639:1.18937:0.491776:0.536769:0.0673296:1	-184.669
psbJ	CD-KO	MA	0.000107721	0.107721	0.001	0.00911646	120	2	1.98963	0.0103695	0.0174319	0.01:0.01:0.01:0.01:5.58333:1	-158.43
psbJ	CD-PY	MA	0.0119105	0.0384937	0.309413	0.567932	120	2	0.877944	1.12206	0.0170918	2.59576:1.40472:1.57226:1.57226:8.18655:1	-164.023
psbJ	CD-RA	MA	0.0114718	0.0795603	0.14419	0.1132	120	3	1.9763	1.0237	0.026298	3.91641:4.30073:3.37943:3.37943:4.88213:1	-168.582
psbJ	CD-RM	MA	0.0326507	0.291934	0.111843	0.000239703	120	10	7.52212	2.47788	0.0983698	2.42375:2.92595:1.36892:1.40424:0.0758871:1	-189.552
psbJ	CD-VR	MA	0.0335913	0.149363	0.224897	0.0107808	120	7	4.19191	2.80809	0.0626897	2.193:2.45875:1.32339:1.31772:0.387727:1	-184.637
psbJ	CT-AC	MA	0.000220848	0.220848	0.001	0.000188047	120	6	5.98258	0.0174225	0.0566155	3.63263:3.52731:2.30119:2.29453:0.243913:1	-172.439
psbJ	CT-BP	MA	0.0113846	0.000227691	50	0.367879	120	1	0.00682925	0.993171	0.0085301	30:18.9766:19.2412:19.2412:0.01:1	-158.297
psbJ	CT-CE	MA	0.0107708	0.107669	0.100037	0.00157063	120	4	3.1315	0.868495	0.0364569	4.3108:4.29104:1.70899:1.70899:0.01:1	-171.885
psbJ	CT-EN	MA	0.032046	0.121161	0.264491	0.0972977	120	6	3.23871	2.76129	0.0531456	1.07496:1.40951:0.496355:0.592653:0.01:1	-179.178
psbJ	CT-KO	MA	5.40418e-05	0.0540418	0.001	0.0570162	120	1	0.994577	0.00542262	0.0084214	0.01:0.01:0.01:0.01:5.58331:1	-155.828
psbJ	CT-PY	MA	0.0113846	0.000227691	50	0.367879	120	1	0.00682925	0.993171	0.0085301	30:18.9766:19.2412:19.2412:0.01:1	-158.297
psbJ	CT-RA	MA	0.0109674	0.0374404	0.292928	0.229478	120	2	1.05942	0.940582	0.0175349	28.8533:30:23.604:23.604:0.01:1	-163.775
psbJ	CT-RM	MA	0.0333347	0.296645	0.112372	0.000228459	120	10	7.49932	2.50068	0.0997031	3.69695:4.07053:1.7347:1.72717:0.0838897:1	-188.071
psbJ	CT-VR	MA	0.0338827	0.111117	0.304927	0.0963236	120	6	3.13385	2.86615	0.0531946	3.54037:3.91077:2.53991:2.52554:0.310792:1	-180.198
psbJ	CZ-AC	MA	0.000318062	0.318062	0.001	2.54149e-06	120	8	7.97604	0.0239569	0.0796824	2.55337:3.10127:1.20133:1.19895:0.535761:1	-177.382
psbJ	CZ-BP	MA	0.0114738	0.0803227	0.142847	0.108928	120	3	1.97897	1.02103	0.0264026	3.89282:4.27683:3.34135:3.34135:5.03981:1	-168.001
psbJ	CZ-CE	MA	0.0105136	0.194364	0.0540921	0.000200195	120	6	5.19249	0.807513	0.0579587	2.26203:2.88402:1.09505:1.09505:0.249918:1	-178.748
psbJ	CZ-EN	MA	0.0318166	0.236286	0.134653	0.00204793	120	8	5.55337	2.44663	0.0796809	0.925268:1.71678:0.486319:0.547625:0.11037:1	-185.919
psbJ	CZ-KO	MA	0.00016601	0.16601	0.001	0.00147469	120	3	2.985	0.0149962	0.0276973	0.627504:1.98787:0.687291:0.687291:11.8463:1	-161.968
psbJ	CZ-PY	MA	0.0114738	0.0803227	0.142847	0.108928	120	3	1.97897	1.02103	0.0264026	3.89282:4.27683:3.34135:3.34135:5.03981:1	-168.001
psbJ	CZ-RA	MA	0.0111153	0.128481	0.0865131	0.000745807	120	4	3.07038	0.929615	0.0371985	4.78731:7.12065:3.59614:3.59614:3.84256:1	-170.993
psbJ	CZ-RM	MA	0.0324794	0.364252	0.0891674	4.90044e-05	120	11	8.6652	2.3348	0.114973	2.59577:4.02503:1.30163:1.35881:0.0503138:1	-190.432
psbJ	CZ-VR	MA	0.0333661	0.198853	0.167793	0.00289327	120	8	5.30042	2.69958	0.0743752	2.48633:3.49639:1.37714:1.37099:0.419727:1	-186.262
psbK	AL-AM	MA	NA	NA	NA	NA	183	0	NA	NA	NA	0.497362:0.469406:0.511558:0.506021:0.382487:1	-230.907
psbK	AL-CA	MA	0.0485509	0.348006	0.139512	2.06712e-05	183	16	10.5215	5.47855	0.111829	0.727123:1.49883:0.393564:0.410425:0.333116:1	-293.03
psbK	AL-LJ	MA	0.0684356	0.146461	0.467262	0.0670704	183	14	5.24591	8.75409	0.085504	2.11263:2.63747:1.95928:2.10289:0.758662:1	-293.77
psbK	AL-NT	MA	0.067802	0.115809	0.585463	0.283509	183	13	4.3282	8.6718	0.078658	1.82307:2.3678:1.27291:1.29544:0.728966:1	-290.818
psbK	AL-RM	MA	0.12302	0.398418	0.308772	0.000643903	183	27	13.5353	13.4647	0.188253	1.69294:1.95416:1.08056:1.11652:0.206532:1	-331.912
psbK	CD-AC	MA	0.0693457	0.225796	0.307117	0.0181466	183	16	7.97521	8.02479	0.105931	6.92121:7.94317:8.27943:8.17208:1.02342:1	-294.96
psbK	CD-BP	MA	0.00829393	0.0199749	0.415218	0.619397	183	2	0.946418	1.05358	0.0114672	30:19.4506:19.591:19.591:0.01:1	-243.72
psbK	CD-CE	MA	0.0566902	0.130807	0.433387	0.130707	183	12	4.94495	7.05505	0.0739588	4.72263:5.57605:5.99128:5.88482:1.09781:1	-283.481
psbK	CD-EN	MA	0.0353116	0.179223	0.197026	0.00447016	183	11	6.76354	4.23646	0.0697475	1.81698:2.78105:0.951171:0.942337:0.197173:1	-280.361
psbK	CD-PY	MA	4.75208e-05	0.0475208	0.001	0.0233114	183	2	1.99414	0.00586341	0.0120956	0.605489:0.407221:0.214107:0.214107:0.01:1	-240.529
psbK	CD-RA	MA	0.00871544	0.0701375	0.124262	0.0481059	183	4	2.92575	1.07425	0.0242464	29.7233:30:23.0112:23.0112:0.01:1	-249.87
psbK	CD-RM	MA	0.0980201	0.553794	0.176998	4.1519e-07	183	28	17.7139	10.2861	0.204491	0.748691:0.835483:0.563564:0.563564:0.0899854:1	-329.268
psbK	CD-VR	MA	0.0314527	0.413098	0.0761387	3.15851e-07	183	17	13.885	3.115	0.128157	0.893785:1.02644:0.509012:0.491183:0.0779171:1	-290.627
psbK	CT-AC	MA	0.0711063	0.253458	0.280544	0.0089667	183	17	8.96317	8.03683	0.114564	7.439:8.25167:8.93105:8.82655:1.07826:1	-297.158
psbK	CT-BP	MA	0.0075518	0.000151036	50	0.367879	183	1	0.00747305	0.992527	0.00552768	30:20.782:20.9282:20.9282:0.01:1	-239.464
psbK	CT-CE	MA	0.0558838	0.1019	0.548418	0.257097	183	11	3.93863	7.06137	0.0666627	4.19514:5.47303:5.4283:5.29643:1.09845:1	-281.451
psbK	CT-EN	MA	0.0355003	0.170866	0.207766	0.00461881	183	11	6.64198	4.35802	0.0680556	1.10989:1.71623:0.644606:0.644606:0.086582:1	-280.77
psbK	CT-PY	MA	3.31579e-05	0.0331579	0.001	0.194094	183	1	0.995865	0.00413497	0.00646249	0.01:0.01:0.01:0.01:0.01:1	-236.199
psbK	CT-RA	MA	0.00851342	0.0443734	0.191859	0.301409	183	3	1.92035	1.07965	0.0176373	27.3806:30:22.6253:22.6253:0.01:1	-247.539
psbK	CT-RM	MA	0.0983071	0.48721	0.201775	2.15715e-06	183	27	16.3736	10.6264	0.190542	0.695315:0.817734:0.513346:0.513346:0.0988261:1	-328.566
psbK	CT-VR	MA	0.031239	0.365775	0.0854049	1.40337e-06	183	16	12.8002	3.19976	0.116429	0.786465:0.981827:0.455802:0.435307:0.0773432:1	-289.795
psbK	CZ-AC	MA	0.0652567	0.285655	0.228446	0.000882851	183	17	9.63638	7.36362	0.115981	3.77935:4.60022:3.70911:3.64807:1.09554:1	-296.636
psbK	CZ-BP	MA	0.0080579	0.0640836	0.125741	0.0811181	183	3	1.91061	1.08939	0.0181808	2.8049:1.72895:1.92341:1.92341:9.07829:1	-247.132
psbK	CZ-CE	MA	0.0532124	0.179251	0.29686	0.0224613	183	13	6.43347	6.56653	0.0816105	2.48147:3.1306:2.54994:2.49044:1.21636:1	-285.803
psbK	CZ-EN	MA	0.0340929	0.233982	0.145707	0.00084763	183	12	7.97539	4.02461	0.0788779	1.1787:2.01733:0.631657:0.626054:0.34262:1	-282.219
psbK	CZ-PY	MA	0.000116563	0.116563	0.001	0.00540167	183	3	2.9864	0.0136028	0.0210792	0.209949:0.145827:0.102361:0.102361:0.684952:1	-242.409
psbK	CZ-RA	MA	0.00799501	0.089337	0.0894926	0.0283848	183	4	2.99051	1.00949	0.0250408	12.9327:7.93283:23.3227:22.8733:11.2806:1	-249.305
psbK	CZ-RM	MA	0.0985378	0.61702	0.1597	5.71024e-08	183	29	18.8105	10.1895	0.21659	0.686971:0.787905:0.512717:0.512717:0.124981:1	-329.764
psbK	CZ-VR	MA	0.0270344	0.506228	0.0534035	2.17695e-09	183	18	15.4963	2.50374	0.146075	0.974143:1.21448:0.550235:0.542993:0.123492:1	-292.831
psbL	AL-AM	MA	NA	NA	NA	NA	114	0	NA	NA	NA	0.489059:0.462691:0.491487:0.488489:0.362656:1	-147.981
psbL	AL-CA	MA	6.74107e-05	0.0674107	0.001	0.0656774	114	1	0.99542	0.00458023	0.0120902	0.01:0.01:0.01:0.01:0.01:1	-150.62
psbL	AL-EU	MA	6.52246e-05	0.0652246	0.001	0.028623	114	2	1.99492	0.005076	0.0184487	30:20.8842:21.2893:21.2893:0.01:1	-156.765
psbL	AL-LJ	MA	0.0177371	0.203531	0.0871473	0.00372007	114	6	4.77036	1.22964	0.0646805	27.3489:29.9977:23.0744:23.0744:0.01:1	-173.558
psbL	AL-NT	MA	0.0123382	0.000246764	50	0.367879	114	1	0.00760114	0.992399	0.00898986	30:20.2847:20.5075:20.5075:0.01:1	-154.984
psbL	AL-RM	MA	0.0157275	0.066064	0.238065	0.301031	114	3	1.7746	1.2254	0.0286325	29.8177:29.9999:23.7621:23.7621:0.01:1	-161.783
psbL	CD-AC	MA	0.0253291	0.105277	0.240595	0.0892199	114	5	3.11301	1.88699	0.0480452	4.35813:4.0985:1.81795:1.81795:0.01:1	-170.609
psbL	CD-BP	MA	0.0103823	0.000207647	49.9997	0.367879	114	1	0.00374654	0.996253	0.00877193	0.01:0.01:0.01:0.01:0.01:1	-153.008
psbL	CD-CE	MA	0.0105049	0.117803	0.089173	0.00182877	114	4	3.23975	0.76025	0.040051	2.07494:2.26283:0.890177:0.890177:0.01:1	-165.436
psbL	CD-EN	MA	0.010661	0.12447	0.0856507	0.00190131	114	3	2.15919	0.840806	0.0311802	0.158308:1.02795:0.364868:0.829285:0.01:1	-161.615
psbL	CD-KO	MA	NA	NA	NA	NA	114	0	NA	NA	NA	0.48637:0.459527:0.490315:0.487268:0.369376:1	-148.798
psbL	CD-PY	MA	0.0105484	0.0784282	0.134498	0.00823234	114	2	1.14786	0.852137	0.0209602	0.01:0.01:0.110926:0.260268:0.01:1	-158.613
psbL	CD-RA	MA	0.0103152	0.0476144	0.216641	0.236852	114	2	1.15629	0.843708	0.0188542	0.469329:1.99486:0.263583:0.263583:0.01:1	-159.121
psbL	CD-RM	MA	0.0134336	0.199657	0.0672835	0.00610783	114	5	3.97217	1.02783	0.0518635	11.8467:11.6497:22.4357:23.7838:0.01:1	-168.638
psbL	CD-VR	MA	0.0260134	0.144361	0.180197	0.00630244	114	6	4.1111	1.8889	0.0593527	5.08367:4.46965:2.00792:2.00792:0.01:1	-172.658
psbL	CT-AC	MA	0.0253291	0.105277	0.240595	0.0892199	114	5	3.11301	1.88699	0.0480452	4.35813:4.0985:1.81795:1.81795:0.01:1	-170.609
psbL	CT-BP	MA	0.0103823	0.000207647	49.9997	0.367879	114	1	0.00374654	0.996253	0.00877193	0.01:0.01:0.01:0.01:0.01:1	-153.008
psbL	CT-CE	MA	0.0105049	0.117803	0.089173	0.00182877	114	4	3.23975	0.76025	0.040051	2.07494:2.26283:0.890177:0.890177:0.01:1	-165.436
psbL	CT-EN	MA	0.010661	0.12447	0.0856507	0.00190131	114	3	2.15919	0.840806	0.0311802	0.158308:1.02795:0.364868:0.829285:0.01:1	-161.615
psbL	CT-KO	MA	NA	NA	NA	NA	114	0	NA	NA	NA	0.48637:0.459527:0.490315:0.487268:0.369376:1	-148.798
psbL	CT-PY	MA	0.0105484	0.0784282	0.134498	0.00823234	114	2	1.14786	0.852137	0.0209602	0.01:0.01:0.110926:0.260268:0.01:1	-158.613
psbL	CT-RA	MA	0.0103152	0.0476144	0.216641	0.236852	114	2	1.15629	0.843708	0.0188542	0.469329:1.99486:0.263583:0.263583:0.01:1	-159.121
psbL	CT-RM	MA	0.0134336	0.199657	0.0672835	0.00610783	114	5	3.97217	1.02783	0.0518635	11.8467:11.6497:22.4357:23.7838:0.01:1	-168.638
psbL	CT-VR	MA	0.0260134	0.144361	0.180197	0.00630244	114	6	4.1111	1.8889	0.0593527	5.08367:4.46965:2.00792:2.00792:0.01:1	-172.658
psbL	CZ-AC	MA	0.0253291	0.105277	0.240595	0.0892199	114	5	3.11301	1.88699	0.0480452	4.35813:4.0985:1.81795:1.81795:0.01:1	-170.609
psbL	CZ-BP	MA	0.0103823	0.000207647	49.9997	0.367879	114	1	0.00374654	0.996253	0.00877193	0.01:0.01:0.01:0.01:0.01:1	-153.008
psbL	CZ-CE	MA	0.0105049	0.117803	0.089173	0.00182877	114	4	3.23975	0.76025	0.040051	2.07494:2.26283:0.890177:0.890177:0.01:1	-165.436
psbL	CZ-EN	MA	0.010661	0.12447	0.0856507	0.00190131	114	3	2.15919	0.840806	0.0311802	0.158308:1.02795:0.364868:0.829285:0.01:1	-161.615
psbL	CZ-KO	MA	NA	NA	NA	NA	114	0	NA	NA	NA	0.48637:0.459527:0.490315:0.487268:0.369376:1	-148.798
psbL	CZ-PY	MA	0.0105484	0.0784282	0.134498	0.00823234	114	2	1.14786	0.852137	0.0209602	0.01:0.01:0.110926:0.260268:0.01:1	-158.613
psbL	CZ-RA	MA	0.0103152	0.0476144	0.216641	0.236852	114	2	1.15629	0.843708	0.0188542	0.469329:1.99486:0.263583:0.263583:0.01:1	-159.121
psbL	CZ-RM	MA	0.0134336	0.199657	0.0672835	0.00610783	114	5	3.97217	1.02783	0.0518635	11.8467:11.6497:22.4357:23.7838:0.01:1	-168.638
psbL	CZ-VR	MA	0.0260134	0.144361	0.180197	0.00630244	114	6	4.1111	1.8889	0.0593527	5.08367:4.46965:2.00792:2.00792:0.01:1	-172.658
psbM	AL-AM	MA	3.66819e-05	0.0366819	0.001	0.367879	102	1	0.99762	0.0023804	0.010859	0.01:0.01:3.15212:5.56375:0.01:1	-128.911
psbM	AL-CA	MA	0.0111462	0.432213	0.0257888	2.3818e-05	102	6	5.40846	0.59154	0.0914853	0.795587:1.87182:0.658255:4.64077:0.854576:1	-145.104
psbM	AL-EU	MA	0.00058505	0.58505	0.001	2.03794e-06	102	8	7.97583	0.0241658	0.145618	1.62712:1.90493:1.15804:1.15804:5.25359:1	-147.125
psbM	AL-LJ	MA	0.0124775	0.373246	0.0334297	3.36613e-06	102	8	7.31099	0.689006	0.106941	1.57474:2.22111:0.804554:0.804554:0.320272:1	-150.82
psbM	AL-NT	MA	0.000318494	0.318494	0.001	0	102	5	4.98567	0.0143301	0.082444	2.34628:1.68036:1.62661:1.62661:7.3229:1	-138.78
psbM	AL-RM	MA	0.00063383	0.63383	0.001	2.65077e-07	102	10	9.97411	0.025892	0.176721	10.7545:11.8738:8.85623:8.85623:5.14552:1	-151.385
psbM	CD-AC	MA	0.011092	0.266832	0.0415693	0.000116659	102	6	5.41996	0.580044	0.0826379	12.1132:12.4558:25.6929:25.606:7.97917:1	-146.033
psbM	CD-BP	MA	NA	NA	NA	NA	102	0	NA	NA	NA	0.496034:0.469079:0.498681:0.496229:0.365171:1	-121.32
psbM	CD-CE	MA	0.000246746	0.246746	0.001	0.00116727	102	3	2.9838	0.0162017	0.0385832	0.855878:0.591405:0.238101:1.45154:5.46284:1	-132.001
psbM	CD-EN	MA	8.08636e-05	0.0808636	0.001	0.0262696	102	2	1.99463	0.00536951	0.0219614	9.23888:7.00673:26.3701:26.2224:14.1658:1	-130.043
psbM	CD-KO	MA	NA	NA	NA	NA	102	0	NA	NA	NA	0.496034:0.469079:0.498681:0.496229:0.365171:1	-121.32
psbM	CD-PY	MA	NA	NA	NA	NA	102	0	NA	NA	NA	0.496034:0.469079:0.498681:0.496229:0.365171:1	-121.32
psbM	CD-RA	MA	0.0127508	0.000255017	50	0.516954	102	1	0.00613442	0.993866	0.00980392	19.905:30:20.2924:20.2924:0.01:1	-126.92
psbM	CD-RM	MA	0.0124394	0.409904	0.0303472	1.7854e-05	102	7	6.36708	0.632922	0.1054	5.55689:5.35384:3.8885:3.83644:7.61835:1	-147.664
psbM	CD-VR	MA	0.0242809	0.287952	0.0843226	0.00136976	102	6	4.55384	1.44616	0.0796029	3.63126:5.61296:1.74098:1.7371:0.169885:1	-146.383
psbM	CT-AC	MA	0.0107864	0.209364	0.0515197	0.000521821	102	5	4.42532	0.574676	0.0671909	15.0026:15.1249:24.8645:24.8235:3.65859:1	-143.853
psbM	CT-BP	MA	5.08465e-05	0.0508465	0.001	0.0738002	102	1	0.996031	0.00396898	0.0102409	0.01:0.01:5.9782:5.7499:24.9616:1	-125.982
psbM	CT-CE	MA	0.000128712	0.128712	0.001	0.00697643	102	3	2.99207	0.00792896	0.0353572	9.63047:12.9283:23.1397:23.1041:5.43633:1	-134.187
psbM	CT-EN	MA	4.26745e-05	0.0426745	0.001	0.0982987	102	1	0.997265	0.00273496	0.011434	30:22.6413:23.015:23.015:0.01:1	-126.334
psbM	CT-KO	MA	5.08465e-05	0.0508465	0.001	0.0738002	102	1	0.996031	0.00396898	0.0102409	0.01:0.01:5.9782:5.7499:24.9616:1	-125.982
psbM	CT-PY	MA	5.08465e-05	0.0508465	0.001	0.0738002	102	1	0.996031	0.00396898	0.0102409	0.01:0.01:5.9782:5.7499:24.9616:1	-125.982
psbM	CT-RA	MA	0.0115812	0.0530122	0.218462	0.229431	102	2	1.20219	0.797809	0.0218422	5.57968:11.4579:20.4067:20.2452:17.862:1	-132.272
psbM	CT-RM	MA	0.0106546	0.381612	0.0279199	1.96205e-05	102	7	6.50445	0.495547	0.110141	18.341:21.2711:23.8477:23.8298:2.12612:1	-149.22
psbM	CT-VR	MA	0.0234221	0.210382	0.111331	0.00625248	102	5	3.51614	1.48386	0.0624485	5.76941:8.03914:1.73717:1.73717:0.01:1	-143.812
psbM	CZ-AC	MA	0.011092	0.266832	0.0415693	0.000116659	102	6	5.41996	0.580044	0.0826379	12.1132:12.4558:25.6929:25.606:7.97917:1	-146.033
psbM	CZ-BP	MA	NA	NA	NA	NA	102	0	NA	NA	NA	0.496034:0.469079:0.498681:0.496229:0.365171:1	-121.32
psbM	CZ-CE	MA	0.000246746	0.246746	0.001	0.00116727	102	3	2.9838	0.0162017	0.0385832	0.855878:0.591405:0.238101:1.45154:5.46284:1	-132.001
psbM	CZ-EN	MA	8.08636e-05	0.0808636	0.001	0.0262696	102	2	1.99463	0.00536951	0.0219614	9.23888:7.00673:26.3701:26.2224:14.1658:1	-130.043
psbM	CZ-KO	MA	NA	NA	NA	NA	102	0	NA	NA	NA	0.496034:0.469079:0.498681:0.496229:0.365171:1	-121.32
psbM	CZ-PY	MA	NA	NA	NA	NA	102	0	NA	NA	NA	0.496034:0.469079:0.498681:0.496229:0.365171:1	-121.32
psbM	CZ-RA	MA	0.0127508	0.000255017	50	0.516954	102	1	0.00613442	0.993866	0.00980392	19.905:30:20.2924:20.2924:0.01:1	-126.92
psbM	CZ-RM	MA	0.0124394	0.409904	0.0303472	1.7854e-05	102	7	6.36708	0.632922	0.1054	5.55689:5.35384:3.8885:3.83644:7.61835:1	-147.664
psbM	CZ-VR	MA	0.0242809	0.287952	0.0843226	0.00136976	102	6	4.55384	1.44616	0.0796029	3.63126:5.61296:1.74098:1.7371:0.169885:1	-146.383
psbN	AL-AM	MA	NA	NA	NA	NA	129	0	NA	NA	NA	0.488965:0.466322:0.500736:0.496973:0.380278:1	-172.215
psbN	AL-CA	MA	0.000296301	0.296301	0.001	0	129	8	7.97791	0.0220919	0.0788302	3.74818:5.32524:2.9339:5.20079:0.01:1	-198.132
psbN	AL-EU	MA	0.0107107	0.256623	0.041737	0	129	8	7.19483	0.805171	0.0775112	3.52377:5.06037:2.20829:2.49198:0.01:1	-199.982
psbN	AL-LJ	MA	0.0322179	0.150447	0.214147	0.0117251	129	7	4.3065	2.6935	0.0623735	1.51512:4.27081:1.71217:3.28719:0.01:1	-203.313
psbN	AL-NT	MA	9.80536e-05	0.0980536	0.001	0.00574893	129	3	2.9913	0.00869798	0.025165	9.59374:11.5975:20.2912:22.1838:0.01:1	-184.901
psbN	AL-RM	MA	0.000153603	0.153603	0.001	0.00129313	129	5	4.98692	0.0130777	0.0425146	1.62485:1.79037:1.48554:1.76606:0.01:1	-191.711
psbN	CD-AC	MA	0.0102167	0.0588283	0.173671	0.130525	129	3	2.15991	0.840087	0.0252224	3.01976:1.52018:0.937007:0.937007:0.01:1	-186.802
psbN	CD-BP	MA	2.68815e-05	0.0268815	0.001	0.367879	129	1	0.99753	0.00246971	0.00775298	30:21.5202:21.8337:21.8337:0.01:1	-176.338
psbN	CD-CE	MA	0.0221761	0.0303644	0.730332	0.729668	129	3	0.952625	2.04738	0.0242528	4.3413:4.8002:4.16853:4.16853:6.02598:1	-188.77
psbN	CD-EN	MA	5.49018e-05	0.0549018	0.001	0.0298181	129	2	1.99506	0.00494435	0.0158232	30:19.3883:19.6806:19.6806:0.01:1	-180.083
psbN	CD-KO	MA	NA	NA	NA	NA	129	0	NA	NA	NA	0.493936:0.471189:0.507689:0.503855:0.384082:1	-171.74
psbN	CD-PY	MA	NA	NA	NA	NA	129	0	NA	NA	NA	0.493936:0.471189:0.507689:0.503855:0.384082:1	-171.74
psbN	CD-RA	MA	0.0108947	0.000217893	50	0.367879	129	1	0.00735805	0.992642	0.00800757	18.9561:30:19.1394:19.1394:0.01:1	-177.385
psbN	CD-RM	MA	0.0110817	0.123489	0.0897379	0.000631558	129	5	4.10374	0.896257	0.0438178	4.86902:4.6711:2.33687:2.33687:0.01:1	-193.925
psbN	CD-VR	MA	0.000118092	0.118092	0.001	0.00224252	129	4	3.99013	0.00986814	0.0340857	30:29.1251:23.494:23.494:0.01:1	-187.231
psbN	CT-AC	MA	0.0102167	0.0588283	0.173671	0.130525	129	3	2.15991	0.840087	0.0252224	3.01976:1.52018:0.937007:0.937007:0.01:1	-186.802
psbN	CT-BP	MA	2.68815e-05	0.0268815	0.001	0.367879	129	1	0.99753	0.00246971	0.00775298	30:21.5202:21.8337:21.8337:0.01:1	-176.338
psbN	CT-CE	MA	0.0221761	0.0303644	0.730332	0.729668	129	3	0.952625	2.04738	0.0242528	4.3413:4.8002:4.16853:4.16853:6.02598:1	-188.77
psbN	CT-EN	MA	5.49018e-05	0.0549018	0.001	0.0298181	129	2	1.99506	0.00494435	0.0158232	30:19.3883:19.6806:19.6806:0.01:1	-180.083
psbN	CT-KO	MA	NA	NA	NA	NA	129	0	NA	NA	NA	0.493936:0.471189:0.507689:0.503855:0.384082:1	-171.74
psbN	CT-PY	MA	NA	NA	NA	NA	129	0	NA	NA	NA	0.493936:0.471189:0.507689:0.503855:0.384082:1	-171.74
psbN	CT-RA	MA	0.0108947	0.000217893	50	0.367879	129	1	0.00735805	0.992642	0.00800757	18.9561:30:19.1394:19.1394:0.01:1	-177.385
psbN	CT-RM	MA	0.0110817	0.123489	0.0897379	0.000631558	129	5	4.10374	0.896257	0.0438178	4.86902:4.6711:2.33687:2.33687:0.01:1	-193.925
psbN	CT-VR	MA	0.000118092	0.118092	0.001	0.00224252	129	4	3.99013	0.00986814	0.0340857	30:29.1251:23.494:23.494:0.01:1	-187.231
psbN	CZ-AC	MA	0.0110179	0.0842044	0.130847	0	129	4	3.1199	0.880102	0.0342082	4.49589:1.86748:1.15351:1.15351:0.01:1	-189.951
psbN	CZ-BP	MA	NA	NA	NA	NA	129	0	NA	NA	NA	0.492466:0.46978:0.506621:0.502756:0.384239:1	-171.387
psbN	CZ-CE	MA	0.0233	0.0608271	0.383053	0.384019	129	4	1.91769	2.08231	0.0330862	6.00138:5.82451:5.36314:5.36314:5.64046:1	-192.236
psbN	CZ-EN	MA	8.41537e-05	0.0841537	0.001	0.0233764	129	3	2.99273	0.00727286	0.024593	30:17.0322:17.3227:17.3227:0.01:1	-182.564
psbN	CZ-KO	MA	2.68815e-05	0.0268815	0.001	0.367879	129	1	0.99753	0.00246971	0.00775298	30:21.5202:21.8337:21.8337:0.01:1	-176.338
psbN	CZ-PY	MA	2.68815e-05	0.0268815	0.001	0.367879	129	1	0.99753	0.00246971	0.00775298	30:21.5202:21.8337:21.8337:0.01:1	-176.338
psbN	CZ-RA	MA	0.0118193	0.0278723	0.424054	0.623351	129	2	0.950623	1.04938	0.0162746	27.387:30:23.2196:23.2196:0.01:1	-182.258
psbN	CZ-RM	MA	0.0114809	0.156115	0.0735415	0.000173342	129	6	5.09657	0.903429	0.053891	6.10336:5.48674:2.81711:2.81711:0.01:1	-195.78
psbN	CZ-VR	MA	0.000152003	0.152003	0.001	0.000606151	129	5	4.98773	0.0122723	0.0440332	30:27.3466:23.0727:23.0727:0.01:1	-189.274
psbT	AL-AM	MA	4.22224e-05	0.0422224	0.001	0.264948	96	1	0.997233	0.00276665	0.0112178	13.2309:30:13.4376:13.4376:0.01:1	-124.439
psbT	AL-CA	MA	0.000794288	0.794288	0.001	8.1154e-05	96	6	5.97992	0.0200826	0.182857	1.61366:20.658:0.769269:0.758839:0.215005:1	-140.594
psbT	AL-EU	MA	0.000286008	0.286008	0.001	0	96	3	2.99052	0.00947541	0.0688295	1.01198:30:0.812669:0.812669:0.01:1	-129.951
psbT	AL-LJ	MA	0.000671124	0.671124	0.001	2.52229e-06	96	7	6.97371	0.0262891	0.141235	1.74843:2.65949:0.827302:8.39048:4.94251:1	-146.474
psbT	AL-NT	MA	0.000783112	0.783112	0.001	0.000233404	96	5	4.98471	0.0152904	0.193122	1.16009:26.7483:0.232627:0.232627:0.01:1	-135.821
psbT	AL-RM	MA	0.00117651	1.17651	0.001	3.38847e-07	96	10	9.97511	0.0248905	0.337443	10.2071:27.8811:1.98747:1.98747:0.01:1	-144.542
psbT	CD-AC	MA	0.000290457	0.290457	0.001	0	96	6	5.9845	0.0155038	0.0811019	6.65699:7.57149:4.79772:4.79772:4.0908:1	-141.509
psbT	CD-BP	MA	0.0135223	0.0445802	0.303324	0.187388	96	2	1.13524	0.864756	0.0223674	1.41538:0.858489:0.481371:0.481371:0.01:1	-133.12
psbT	CD-CE	MA	0.0133148	0.190662	0.0698348	0.000414269	96	5	4.2163	0.783699	0.0617488	1.77757:0.755809:0.466773:0.466773:0.436687:1	-141.569
psbT	CD-EN	MA	0.00041827	0.41827	0.001	9.4126e-06	96	8	7.98088	0.0191232	0.123456	4.80194:2.96417:1.85681:1.85681:0.105947:1	-144.885
psbT	CD-KO	MA	NA	NA	NA	NA	96	0	NA	NA	NA	0.493034:0.472281:0.505002:0.50263:0.382382:1	-121.67
psbT	CD-PY	MA	NA	NA	NA	NA	96	0	NA	NA	NA	0.493034:0.472281:0.505002:0.50263:0.382382:1	-121.67
psbT	CD-RA	MA	NA	NA	NA	NA	96	0	NA	NA	NA	0.493034:0.472281:0.505002:0.50263:0.382382:1	-121.67
psbT	CD-RM	MA	0.000454651	0.454651	0.001	2.03246e-06	96	9	8.9783	0.0216991	0.133384	2.28926:3.0463:1.17217:1.17002:0.190792:1	-147.999
psbT	CD-VR	MA	0.000223589	0.223589	0.001	0.00042796	96	5	4.98684	0.013164	0.0615918	5.39861:5.00963:3.97267:3.97267:5.0792:1	-140.239
psbT	CT-AC	MA	0.000290457	0.290457	0.001	0	96	6	5.9845	0.0155038	0.0811019	6.65699:7.57149:4.79772:4.79772:4.0908:1	-141.509
psbT	CT-BP	MA	0.0135223	0.0445802	0.303324	0.187388	96	2	1.13524	0.864756	0.0223674	1.41538:0.858489:0.481371:0.481371:0.01:1	-133.12
psbT	CT-CE	MA	0.0133148	0.190662	0.0698348	0.000414269	96	5	4.2163	0.783699	0.0617488	1.77757:0.755809:0.466773:0.466773:0.436687:1	-141.569
psbT	CT-EN	MA	0.00041827	0.41827	0.001	9.4126e-06	96	8	7.98088	0.0191232	0.123456	4.80194:2.96417:1.85681:1.85681:0.105947:1	-144.885
psbT	CT-KO	MA	NA	NA	NA	NA	96	0	NA	NA	NA	0.493034:0.472281:0.505002:0.50263:0.382382:1	-121.67
psbT	CT-PY	MA	NA	NA	NA	NA	96	0	NA	NA	NA	0.493034:0.472281:0.505002:0.50263:0.382382:1	-121.67
psbT	CT-RA	MA	NA	NA	NA	NA	96	0	NA	NA	NA	0.493034:0.472281:0.505002:0.50263:0.382382:1	-121.67
psbT	CT-RM	MA	0.000454651	0.454651	0.001	2.03246e-06	96	9	8.9783	0.0216991	0.133384	2.28926:3.0463:1.17217:1.17002:0.190792:1	-147.999
psbT	CT-VR	MA	0.000223589	0.223589	0.001	0.00042796	96	5	4.98684	0.013164	0.0615918	5.39861:5.00963:3.97267:3.97267:5.0792:1	-140.239
psbT	CZ-AC	MA	0.000290457	0.290457	0.001	0	96	6	5.9845	0.0155038	0.0811019	6.65699:7.57149:4.79772:4.79772:4.0908:1	-141.509
psbT	CZ-BP	MA	0.0135223	0.0445802	0.303324	0.187388	96	2	1.13524	0.864756	0.0223674	1.41538:0.858489:0.481371:0.481371:0.01:1	-133.12
psbT	CZ-CE	MA	0.0133148	0.190662	0.0698348	0.000414269	96	5	4.2163	0.783699	0.0617488	1.77757:0.755809:0.466773:0.466773:0.436687:1	-141.569
psbT	CZ-EN	MA	0.00041827	0.41827	0.001	9.4126e-06	96	8	7.98088	0.0191232	0.123456	4.80194:2.96417:1.85681:1.85681:0.105947:1	-144.885
psbT	CZ-KO	MA	NA	NA	NA	NA	96	0	NA	NA	NA	0.493034:0.472281:0.505002:0.50263:0.382382:1	-121.67
psbT	CZ-PY	MA	NA	NA	NA	NA	96	0	NA	NA	NA	0.493034:0.472281:0.505002:0.50263:0.382382:1	-121.67
psbT	CZ-RA	MA	NA	NA	NA	NA	96	0	NA	NA	NA	0.493034:0.472281:0.505002:0.50263:0.382382:1	-121.67
psbT	CZ-RM	MA	0.000454651	0.454651	0.001	2.03246e-06	96	9	8.9783	0.0216991	0.133384	2.28926:3.0463:1.17217:1.17002:0.190792:1	-147.999
psbT	CZ-VR	MA	0.000223589	0.223589	0.001	0.00042796	96	5	4.98684	0.013164	0.0615918	5.39861:5.00963:3.97267:3.97267:5.0792:1	-140.239
rbcL	AL-AM	MA	0.000986048	0.0130593	0.0755056	0.00955702	1425	5	3.95461	1.04539	0.00366838	6.40624:7.08302:5.82662:5.82662:5.61218:1	-1928.28
rbcL	AL-CA	MA	0.029642	0.270926	0.10941	2.81587e-29	1425	102	74.9034	27.0966	0.0856709	2.2443:2.19147:1.60398:1.68519:0.508326:1	-2316.95
rbcL	AL-EU	MA	0.0373851	0.309459	0.120808	8.50532e-32	1425	116	81.4579	34.5421	0.0977105	1.36782:1.79504:0.812406:1.04592:0.716343:1	-2367.05
rbcL	AL-LJ	MA	0.0437212	0.21903	0.199613	6.85509e-18	1425	106	64.601	41.399	0.085358	2.29386:2.27501:1.65543:1.67837:0.613724:1	-2357.04
rbcL	AL-NT	MA	0.034503	0.232745	0.148244	2.11605e-22	1425	97	64.2623	32.7377	0.0791873	1.2948:1.20751:0.915676:1.07666:0.358148:1	-2318.26
rbcL	AL-RM	MA	0.0369829	0.407802	0.0906884	1.25797e-45	1425	137	105.77	31.2296	0.124117	2.90585:2.92804:2.09895:2.24845:0.581092:1	-2407.13
rbcL	CD-AC	MA	0.00922115	0.29886	0.0308544	1.49448e-41	1425	77	68.7789	8.22108	0.0686468	0.918964:0.879668:0.689366:1.07062:0.172108:1	-2191.97
rbcL	CD-BP	MA	0.00591837	0.0615852	0.0961006	9.91711e-08	1425	21	14.639	6.361	0.0160001	0.721654:1.00262:0.483904:1.45007:0.101673:1	-2001.18
rbcL	CD-CE	MA	0.00872273	0.238019	0.0366471	4.22807e-33	1425	66	57.9707	8.02928	0.0566983	1.11011:1.09484:0.821564:1.11541:0.149794:1	-2161.79
rbcL	CD-EN	MA	0.0172795	0.209164	0.0826122	3.18781e-25	1425	70	53.2895	16.7105	0.0572905	1.28224:1.11727:0.802362:1.43066:0.254448:1	-2196.58
rbcL	CD-KO	MA	0.0109325	0.0441292	0.247738	0.000282946	1425	24	12.3395	11.6605	0.0178278	0.859913:0.814277:0.606778:0.779673:0.259086:1	-2030.11
rbcL	CD-PY	MA	0.006229	0.0859562	0.0724671	1.11062e-11	1425	29	22.6619	6.33809	0.0226358	0.977141:0.962423:0.697273:1.05196:0.184829:1	-2036.26
rbcL	CD-RA	MA	0.01041	0.0647085	0.160875	2.00148e-07	1425	29	18.0553	10.9447	0.0217982	1.03699:1.01781:0.721936:0.763464:0.323638:1	-2042.1
rbcL	CD-RM	MA	0.0212221	0.5103	0.0415876	3.1679e-65	1425	132	115.432	16.5676	0.131098	1.808:1.51212:0.930604:1.50827:0.371864:1	-2348.19
rbcL	CD-VR	MA	0.0105146	0.315868	0.0332881	3.78599e-45	1425	89	79.8633	9.13667	0.0793378	1.91224:1.82075:1.33496:1.65102:0.207469:1	-2220.83
rbcL	CT-AC	MA	0.00840725	0.290005	0.02899	7.81781e-41	1425	73	65.4754	7.52457	0.065133	0.970053:0.854936:0.646997:1.22176:0.202172:1	-2176.7
rbcL	CT-BP	MA	0.00610239	0.0442959	0.137764	1.34936e-05	1425	18	11.4327	6.56732	0.0134904	0.721487:0.802615:0.527602:0.990803:0.0729849:1	-1989.77
rbcL	CT-CE	MA	0.00778243	0.243659	0.0319398	6.8826e-34	1425	64	56.9132	7.08683	0.0559344	1.29056:1.07476:0.684104:1.40169:0.226833:1	-2146.91
rbcL	CT-EN	MA	0.0167532	0.200066	0.0837385	3.34683e-23	1425	66	49.7404	16.2596	0.0541358	1.43926:1.0239:0.626838:1.69993:0.345075:1	-2178.48
rbcL	CT-KO	MA	0.0105239	0.0383134	0.274679	0.00432671	1425	22	10.9219	11.0781	0.0164458	1.41529:0.527159:0.291946:0.852919:0.848526:1	-2010.95
rbcL	CT-PY	MA	0.005526	0.0750707	0.0736106	1.43322e-10	1425	25	19.3642	5.63578	0.0195647	1.09785:0.868744:0.618337:1.25714:0.300691:1	-2016.33
rbcL	CT-RA	MA	0.00953178	0.0532117	0.17913	2.20307e-05	1425	25	14.9713	10.0287	0.0187479	1.06656:0.765648:0.628598:0.688724:0.461129:1	-2022.34
rbcL	CT-RM	MA	0.0201798	0.507097	0.0397949	4.92677e-65	1425	129	113.286	15.7144	0.128727	2.1499:1.69471:0.962303:1.88136:0.494807:1	-2336
rbcL	CT-VR	MA	0.0114212	0.303827	0.0375913	1.79201e-42	1425	87	76.966	10.034	0.0768643	1.66937:1.47014:1.01226:1.37396:0.18998:1	-2216.5
rbcL	CZ-AC	MA	0.00923185	0.297836	0.0309964	3.80336e-41	1425	76	67.7608	8.23923	0.0678578	0.897091:0.810719:0.618455:1.08464:0.196149:1	-2188.8
rbcL	CZ-BP	MA	0.00575012	0.056932	0.101	6.17998e-07	1425	20	13.8935	6.10646	0.0153138	0.65827:0.743252:0.489439:1.14128:0.138397:1	-1998.86
rbcL	CZ-CE	MA	0.00868728	0.234691	0.0370158	1.62158e-32	1425	65	56.9853	8.01469	0.0557755	1.07523:1.01719:0.754987:1.07883:0.18672:1	-2158.5
rbcL	CZ-EN	MA	0.0174813	0.208063	0.0840192	5.83719e-25	1425	69	52.0637	16.9363	0.0566011	1.28362:0.982442:0.633511:1.48043:0.332431:1	-2191.21
rbcL	CZ-KO	MA	0.0109326	0.0412666	0.264926	0.000635652	1425	23	11.296	11.704	0.0171093	0.770207:0.582673:0.426328:0.663424:0.434153:1	-2022.13
rbcL	CZ-PY	MA	0.00624912	0.0837419	0.0746236	3.18096e-11	1425	28	21.6362	6.36376	0.0219313	0.882852:0.774533:0.572956:0.988053:0.265562:1	-2031.48
rbcL	CZ-RA	MA	0.0104	0.0618974	0.168021	5.36361e-07	1425	28	17.039	10.961	0.0210651	0.854783:0.725354:0.571226:0.613122:0.395435:1	-2036.83
rbcL	CZ-RM	MA	0.0208867	0.516998	0.0403999	1.06354e-65	1425	132	115.704	16.296	0.131473	1.75235:1.49779:0.959428:1.56714:0.356458:1	-2349.47
rbcL	CZ-VR	MA	0.0104963	0.310798	0.033772	2.36532e-44	1425	88	78.876	9.12401	0.0783583	1.93232:1.75467:1.21672:1.59254:0.234832:1	-2217.81
rpl14	AL-AM	MA	1.24548e-05	0.0124548	0.001	0.224717	366	1	0.996562	0.00343817	0.00280846	16.0458:30:15.8984:15.8984:0.01:1	-481.67
rpl14	AL-CA	MA	0.0297997	0.371441	0.0802272	1.2011e-12	366	32	25.5917	6.40831	0.112698	6.01973:6.28714:3.54537:3.75318:0.288487:1	-594.653
rpl14	AL-EU	MA	0.0569804	0.389073	0.146452	3.86356e-10	366	39	26.8698	12.1302	0.138325	3.5794:4.56967:1.93214:2.28682:0.305509:1	-631.008
rpl14	AL-LJ	MA	0.0431725	0.377097	0.114487	5.85104e-11	366	35	25.8276	9.1724	0.124577	5.64008:5.46988:4.06845:5.15495:0.0949945:1	-615.254
rpl14	AL-NT	MA	0.0301772	0.220918	0.136599	3.78238e-07	366	24	16.5527	7.44726	0.074601	2.31988:2.29218:1.70348:2.10716:0.516581:1	-586.1
rpl14	AL-RM	MA	0.0486619	0.739312	0.0658206	1.6238e-22	366	48	39.153	8.84698	0.204461	4.06728:4.50394:2.98109:4.06127:0.329329:1	-640.579
rpl14	CD-AC	MA	0.0689832	0.324965	0.212279	1.1888e-07	366	39	22.3422	16.6578	0.125714	3.34575:4.10899:1.96587:2.49348:0.117337:1	-622.614
rpl14	CD-BP	MA	0.0077665	0.0338496	0.229441	0.0870755	366	5	2.86626	2.13374	0.0139116	30:28.0474:22.1263:22.1263:0.01:1	-504.727
rpl14	CD-CE	MA	0.0655194	0.184025	0.356034	0.00188707	366	30	13.3888	16.6112	0.0919437	3.53121:4.80761:1.8343:2.03429:0.239341:1	-603.319
rpl14	CD-EN	MA	0.0518437	0.231862	0.223597	1.79225e-05	366	30	16.8167	13.1833	0.091794	1.01126:1.49604:0.640804:0.68969:0.112381:1	-603.6
rpl14	CD-KO	MA	0.0037136	0.0933892	0.0397648	0.000428655	366	6	4.94615	1.05385	0.0178177	0.157542:1.28192:0.203531:1.26518:1.09662:1	-506.653
rpl14	CD-PY	MA	0.0106976	0.0488742	0.218881	0.0082795	366	7	4.04375	2.95625	0.019494	2.34402:2.71015:1.25477:1.25477:0.01:1	-517.342
rpl14	CD-RA	MA	0.0103805	0.0557728	0.186122	0.00526691	366	7	4.10879	2.89121	0.0198755	1.60686:3.48327:0.798396:0.798396:0.01:1	-514.471
rpl14	CD-RM	MA	0.0773562	0.707462	0.109343	5.94437e-19	366	54	38.4556	15.5444	0.211513	3.38926:5.37038:2.06728:2.51404:0.471265:1	-655.595
rpl14	CD-VR	MA	0.0754495	0.407128	0.185321	8.99422e-10	366	45	28.5746	16.4254	0.156312	1.88701:1.73369:1.23288:1.35891:0.0435366:1	-642.679
rpl14	CT-AC	MA	0.0695311	0.297673	0.233583	5.64347e-07	366	38	21.0832	16.9168	0.120971	3.3169:3.79905:2.05763:2.46302:0.131514:1	-622.494
rpl14	CT-BP	MA	0.0081237	0.0200683	0.404803	0.369823	366	4	1.78865	2.21135	0.01107	30:21.8608:18.2447:18.2447:0.01:1	-500.597
rpl14	CT-CE	MA	0.066142	0.162041	0.40818	0.00897709	366	29	12.1697	16.8303	0.0879964	3.59388:4.40401:2.00819:2.15285:0.205326:1	-602.887
rpl14	CT-EN	MA	0.0516668	0.253931	0.203468	4.70217e-06	366	31	17.9693	13.0307	0.0959838	0.976922:1.67574:0.554477:0.615733:0.123628:1	-605.798
rpl14	CT-KO	MA	0.0035688	0.0671909	0.0531143	0.00351642	366	5	3.98826	1.01174	0.0145835	0.146888:0.486725:0.174165:0.789484:0.666944:1	-504.075
rpl14	CT-PY	MA	0.0107247	0.0358102	0.299488	0.101658	366	6	3.04754	2.95246	0.0166483	2.07681:2.04692:1.06432:1.06432:0.01:1	-513.819
rpl14	CT-RA	MA	0.0104923	0.0389352	0.269482	0.104184	366	6	3.08703	2.91297	0.0168107	1.627:2.41863:0.883118:0.883118:0.01:1	-511.908
rpl14	CT-RM	MA	0.0775346	0.755895	0.102573	6.12899e-20	366	55	39.7419	15.2581	0.220558	3.30478:5.81865:1.88024:2.45475:0.459953:1	-656.968
rpl14	CT-VR	MA	0.0754627	0.428713	0.176022	2.52213e-10	366	46	29.7461	16.2539	0.161531	1.904:1.8076:1.30708:1.42478:0.042504:1	-646.032
rpl14	CZ-AC	MA	0.0685304	0.329329	0.208091	8.07011e-08	366	39	22.322	16.678	0.125343	3.2569:4.2953:1.88528:2.40431:0.170437:1	-621.371
rpl14	CZ-BP	MA	0.00730208	0.0471168	0.154978	0.00323278	366	6	4.00971	1.99029	0.0167754	6.11917:5.71838:2.54102:2.54102:0.01:1	-509.177
rpl14	CZ-CE	MA	0.064626	0.190618	0.339035	0.00142457	366	30	13.4629	16.5371	0.091879	3.02022:4.80888:1.66185:1.79787:0.338627:1	-602.016
rpl14	CZ-EN	MA	0.0507743	0.24539	0.206913	1.64533e-06	366	30	17.0633	12.9367	0.0925002	0.903514:1.64726:0.54159:0.576625:0.147879:1	-602.161
rpl14	CZ-KO	MA	0.00348414	0.111547	0.0312348	0	366	7	6.02702	0.972979	0.0210027	0.109188:0.879063:0.140156:0.877922:0.719364:1	-509.39
rpl14	CZ-PY	MA	0.0104635	0.0534306	0.195833	0.00614884	366	7	4.09347	2.90653	0.0197522	1.4561:2.29382:0.957116:0.92953:0.203934:1	-516.586
rpl14	CZ-RA	MA	0.0106359	0.0401461	0.26493	0.106423	366	6	3.04055	2.95945	0.0169498	4.36335:8.12465:1.92967:1.92967:0.01:1	-509.699
rpl14	CZ-RM	MA	0.0765837	0.723621	0.105834	2.00064e-19	366	54	38.5104	15.4896	0.21137	2.98161:5.24944:1.93166:2.33252:0.464929:1	-654.496
rpl14	CZ-VR	MA	0.0742383	0.40963	0.181233	6.70456e-10	366	45	28.6716	16.3284	0.155205	1.93449:1.8177:1.26224:1.36318:0.0915211:1	-642.196
rpl2	AL-AM	MA	0.00801056	0.016593	0.482767	0.134435	813	8	3.09323	4.90677	0.0100131	0.513022:0.527109:0.319368:0.387619:0.01:1	-1129.69
rpl2	AL-CA	MA	0.0249111	0.0702697	0.354506	0.00589299	813	28	13.2244	14.7756	0.0358364	2.35175:1.93182:1.3569:1.36513:0.479361:1	-1224.55
rpl2	AL-EU	MA	0.0249737	0.070908	0.352198	0.00194546	810	28	13.0873	14.9127	0.0358191	1.99406:2.21163:1.6165:1.65606:0.422448:1	-1224.55
rpl2	AL-LJ	MA	0.0452296	0.11367	0.397902	0.00130824	813	47	20.7985	26.2015	0.0616578	3.63647:3.85832:2.46079:2.48289:0.399921:1	-1302.37
rpl2	AL-NT	MA	0.0180532	0.0267464	0.674975	0.375414	813	16	5.05406	10.9459	0.0201187	2.18328:1.63661:1.64504:1.65295:0.532886:1	-1173.94
rpl2	AL-RM	MA	0.0347991	0.105828	0.328828	0.000381898	813	40	19.3682	20.6318	0.0515531	1.15875:1.12029:0.821774:0.812845:0.35303:1	-1279.26
rpl2	CD-AC	MA	0.0103373	0.0914019	0.113097	6.81297e-07	813	22	15.9433	6.05673	0.0289344	5.09508:5.09519:3.6646:3.7503:1.3245:1	-1188.06
rpl2	CD-BP	MA	0.00167136	0.00637916	0.262003	0.565193	813	2	0.879335	1.12067	0.00247415	1.34692:2.75594:1.6984:1.6984:11.4689:1	-1087.79
rpl2	CD-CE	MA	0.00493146	0.0578007	0.0853182	2.63938e-06	813	13	10.0154	2.98458	0.016699	4.28558:6.83829:1.98617:1.98617:0.925837:1	-1141.98
rpl2	CD-EN	MA	0.00611834	0.0207374	0.295038	0.203135	813	7	2.94485	4.05515	0.0086979	1.88354:4.96276:3.73542:2.09979:16.9875:1	-1116.95
rpl2	CD-KO	MA	0.00145215	0.0126473	0.114819	0.00290446	813	3	2.05626	0.943741	0.00369241	0.01:0.01:0.01:0.01:0.245941:1	-1091.24
rpl2	CD-PY	MA	0.00177669	0.0170021	0.104499	0.0311337	813	4	2.8891	1.1109	0.00503024	6.53046:5.17972:5.09185:5.09185:8.82772:1	-1100.62
rpl2	CD-RA	MA	0.00167258	0.0140793	0.118797	0.0721958	813	3	1.87266	1.12734	0.00371739	0.996996:2.27679:1.18305:1.18305:12.1408:1	-1093.11
rpl2	CD-RM	MA	0.0301284	0.132617	0.227183	4.87562e-07	813	41	23.2734	17.7266	0.0536745	1.51192:1.8276:1.05857:1.01021:0.510824:1	-1273.35
rpl2	CD-VR	MA	0.0148081	0.108006	0.137105	8.92998e-08	813	27	18.3407	8.65925	0.0357816	7.23721:14.9652:2.52327:2.44587:1.41511:1	-1197.7
rpl2	CT-AC	MA	0.0104133	0.0846072	0.123078	2.60574e-06	813	21	14.9073	6.09271	0.027585	6.5553:6.53124:4.84244:4.89895:0.902227:1	-1183.14
rpl2	CT-BP	MA	0.00157383	3.14767e-05	50	0.367879	813	1	0.00562363	0.994376	0.00123384	20.65:30:20.6506:20.6506:0.01:1	-1080.34
rpl2	CT-CE	MA	0.00495772	0.0509077	0.0973863	1.33131e-05	813	12	9.02494	2.97506	0.0154367	9.56794:14.9994:3.74184:3.74184:0.01:1	-1135.53
rpl2	CT-EN	MA	0.00628388	0.0127605	0.492448	0.402845	813	6	1.82871	4.17129	0.00743385	2.00829:4.7313:4.61136:2.74561:17.2201:1	-1112.31
rpl2	CT-KO	MA	0.00148783	0.00610242	0.243811	0.228523	813	2	1.04833	0.951671	0.0024648	0.01:0.01:0.01:0.01:0.01:1	-1084.32
rpl2	CT-PY	MA	0.00183624	0.00989893	0.185499	0.133438	813	3	1.89935	1.10065	0.00379133	30:24.4318:20.4089:20.4089:0.01:1	-1094.02
rpl2	CT-RA	MA	0.00167081	0.00638386	0.261725	0.546894	813	2	0.879741	1.12026	0.00247435	1.34513:2.75364:1.69555:1.69555:11.4734:1	-1088.07
rpl2	CT-RM	MA	0.0302407	0.125725	0.24053	1.49938e-06	813	40	22.2067	17.7933	0.0522863	1.64143:1.9716:1.12493:1.06575:0.436078:1	-1268.88
rpl2	CT-VR	MA	0.0148627	0.10093	0.147258	3.38748e-07	813	26	17.3035	8.69653	0.0343659	11.6575:23.6531:4.6726:4.55996:0.199504:1	-1192.17
rpl2	CZ-AC	MA	0.0103373	0.0914019	0.113097	6.81297e-07	813	22	15.9433	6.05673	0.0289344	5.09508:5.09519:3.6646:3.7503:1.3245:1	-1188.06
rpl2	CZ-BP	MA	0.00167136	0.00637916	0.262003	0.565193	813	2	0.879335	1.12067	0.00247415	1.34692:2.75594:1.6984:1.6984:11.4689:1	-1087.79
rpl2	CZ-CE	MA	0.00493146	0.0578007	0.0853182	2.63938e-06	813	13	10.0154	2.98458	0.016699	4.28558:6.83829:1.98617:1.98617:0.925837:1	-1141.98
rpl2	CZ-EN	MA	0.00611834	0.0207374	0.295038	0.203135	813	7	2.94485	4.05515	0.0086979	1.88354:4.96276:3.73542:2.09979:16.9875:1	-1116.95
rpl2	CZ-KO	MA	0.00145215	0.0126473	0.114819	0.00290446	813	3	2.05626	0.943741	0.00369241	0.01:0.01:0.01:0.01:0.245941:1	-1091.24
rpl2	CZ-PY	MA	0.00177669	0.0170021	0.104499	0.0311337	813	4	2.8891	1.1109	0.00503024	6.53046:5.17972:5.09185:5.09185:8.82772:1	-1100.62
rpl2	CZ-RA	MA	0.00167258	0.0140793	0.118797	0.0721958	813	3	1.87266	1.12734	0.00371739	0.996996:2.27679:1.18305:1.18305:12.1408:1	-1093.11
rpl2	CZ-RM	MA	0.0301284	0.132617	0.227183	4.87562e-07	813	41	23.2734	17.7266	0.0536745	1.51192:1.8276:1.05857:1.01021:0.510824:1	-1273.35
rpl2	CZ-VR	MA	0.0148081	0.108006	0.137105	8.92998e-08	813	27	18.3407	8.65925	0.0357816	7.23721:14.9652:2.52327:2.44587:1.41511:1	-1197.7
rpl20	AL-AM	MA	NA	NA	NA	NA	342	0	NA	NA	NA	0.515643:0.478318:0.513781:0.50799:0.338642:1	-446.672
rpl20	AL-CA	MA	0.0638625	0.436698	0.14624	3.82313e-10	342	36	22.3512	13.6488	0.135899	4.26869:6.03358:2.76923:3.87056:2.73949:1	-579.719
rpl20	AL-EU	MA	0.104103	0.432947	0.240453	1.57541e-08	342	49	26.0461	22.9539	0.174594	1.32298:1.86581:0.842733:0.845422:0.420589:1	-638.337
rpl20	AL-LJ	MA	0.0933468	0.370112	0.252213	4.19959e-07	342	43	22.1187	20.8813	0.151698	1.93573:2.08225:1.36153:1.41596:0.666728:1	-619.397
rpl20	AL-NT	MA	0.0345879	0.272772	0.126802	2.06298e-07	342	24	15.808	8.19204	0.0814111	1.57871:3.30165:0.827305:1.46478:1.07534:1	-547.44
rpl20	AL-RM	MA	0.101409	0.469292	0.21609	1.16561e-08	342	45	24.2566	20.7434	0.175617	14.1601:15.9884:15.5517:19.2115:3.10774:1	-612.708
rpl20	CD-AC	MA	0.0863584	0.292825	0.294915	0.000113222	342	38	17.9031	20.0969	0.129316	2.21039:2.31944:1.48322:1.48107:0.474753:1	-597.196
rpl20	CD-BP	MA	0.0149139	0.0308193	0.483915	0.213218	342	6	2.29259	3.70741	0.0185772	1.15015:0.235977:0.219524:0.614187:0.01:1	-475.464
rpl20	CD-CE	MA	0.0870311	0.181207	0.480287	0.037292	342	32	11.227	20.773	0.106439	2.05383:3.43454:1.12279:1.09707:1.05793:1	-574.138
rpl20	CD-EN	MA	0.0675335	0.290269	0.232658	1.02196e-05	342	32	16.5446	15.4554	0.111946	1.27759:1.3471:0.970218:0.975461:0.263833:1	-581.243
rpl20	CD-KO	MA	0.0126792	0.0560591	0.226176	0.0451125	342	7	3.89537	3.10463	0.0222684	4.71291:4.06597:2.48942:2.96767:0.01:1	-478.948
rpl20	CD-PY	MA	0.0110291	0.0154082	0.715797	0.338001	342	4	1.09313	2.90687	0.0119579	2.34418:2.10138:1.65287:1.62405:0.450588:1	-464.338
rpl20	CD-RA	MA	0.0239139	0.041629	0.574453	0.18162	342	9	3.24583	5.75417	0.0282494	3.35101:1.311:0.737819:1.00952:0.374197:1	-489.124
rpl20	CD-RM	MA	0.126259	0.585438	0.215666	1.90602e-10	342	55	30.4619	24.5381	0.223233	5.02428:4.7471:3.86596:4.29592:0.74016:1	-639.6
rpl20	CD-VR	MA	0.0951264	0.407914	0.233202	6.86861e-08	342	44	23.1455	20.8545	0.159437	2.17456:2.92508:1.26873:1.26879:0.4168:1	-615.634
rpl20	CT-AC	MA	0.0959834	0.272755	0.351904	0.000448198	342	39	16.5	22.5	0.132244	2.34602:2.4868:1.57919:1.57644:0.621707:1	-602.636
rpl20	CT-BP	MA	0.0227725	0.0155781	1.46183	0.895838	342	7	1.16049	5.83951	0.0211529	1.89105:1.21131:0.761428:0.900828:0.213105:1	-485.668
rpl20	CT-CE	MA	0.0957671	0.166102	0.576557	0.112321	342	33	10.0088	22.9912	0.109879	2.36061:4.02423:1.31483:1.25472:1.74866:1	-577.072
rpl20	CT-EN	MA	0.0770144	0.267214	0.288213	0.000252156	342	33	15.1704	17.8296	0.114471	1.39894:1.48805:1.0602:1.06724:0.378446:1	-587.113
rpl20	CT-KO	MA	0.0220997	0.0369364	0.598316	0.25919	342	8	2.34216	5.65784	0.025045	12.3064:11.3612:13.993:16.6521:2.56193:1	-487.337
rpl20	CT-PY	MA	0.0179792	0.000359583	50	0.349847	342	5	0.0209423	4.97906	0.0149176	5.75798:5.72854:7.89035:7.39558:11.1545:1	-470.022
rpl20	CT-RA	MA	0.0310697	0.031862	0.975135	0.65062	342	10	2.28023	7.71977	0.0312469	4.15814:2.49677:1.58407:1.9895:1.09979:1	-496.27
rpl20	CT-RM	MA	0.138066	0.562197	0.245584	7.65807e-09	342	56	28.7539	27.2461	0.225365	5.68309:5.43275:4.94128:5.52945:1.17973:1	-645.715
rpl20	CT-VR	MA	0.105073	0.385718	0.272409	2.91053e-06	342	45	21.719	23.281	0.161942	2.25958:3.0883:1.29485:1.29482:0.596388:1	-620.672
rpl20	CZ-AC	MA	0.0853591	0.305241	0.279644	4.94256e-05	342	38	18.1054	19.8946	0.129966	1.87366:1.91511:1.28015:1.27901:0.502842:1	-598.354
rpl20	CZ-BP	MA	0.022083	0.0331677	0.665799	0.281735	342	8	2.30205	5.69795	0.0244327	1.09499:0.778926:0.500637:0.620941:0.137982:1	-487.78
rpl20	CZ-CE	MA	0.0946183	0.193248	0.489622	0.0386061	342	34	11.4387	22.5613	0.114233	1.79585:3.26832:0.949624:0.917521:1.36483:1	-577.989
rpl20	CZ-EN	MA	0.0667192	0.266402	0.250445	2.51376e-05	342	31	15.2805	15.7195	0.105815	1.32287:1.37568:1.00773:1.00661:0.374842:1	-576.414
rpl20	CZ-KO	MA	0.0207456	0.0576137	0.360081	0.142164	342	9	3.85948	5.14052	0.0285917	3.86219:3.64359:2.19704:2.47613:0.361257:1	-489.63
rpl20	CZ-PY	MA	0.0185426	0.015972	1.16094	0.448136	342	6	1.08845	4.91155	0.0180166	2.12875:2.24642:1.39114:1.37429:0.736935:1	-474.016
rpl20	CZ-RA	MA	0.0274779	0.0450553	0.609871	0.187837	342	10	3.18292	6.81708	0.0313737	1.68711:0.658755:0.414647:0.414647:0.50537:1	-492.463
rpl20	CZ-RM	MA	0.135689	0.613632	0.221124	3.97042e-10	342	57	30.9168	26.0832	0.234944	5.08817:4.86569:4.03354:4.57579:0.850063:1	-645.612
rpl20	CZ-VR	MA	0.103531	0.426633	0.242669	1.2376e-07	342	46	23.381	22.619	0.168326	1.93069:2.72252:1.11617:1.11643:0.518601:1	-620.955
rpl22	AL-AM	MA	0.00349033	0.0145124	0.240508	0.230699	339	2	1.15345	0.846554	0.00621074	1.88877:0.721259:0.409507:0.409507:0.01:1	-455.039
rpl22	AL-CA	MA	0.0755887	0.856614	0.0882413	2.34965e-20	339	47	33.1459	13.8541	0.211734	1.52286:3.84649:0.411388:2.28035:0.0108545:1	-603.06
rpl22	AL-EU	MA	0.088392	0.528354	0.167297	2.82488e-11	339	47	28.7853	18.2147	0.180389	1.72691:1.80297:1.31104:1.76894:0.148078:1	-617.939
rpl22	AL-LJ	MA	0.0956108	0.585212	0.163378	1.32047e-12	339	49	30.2544	18.7456	0.197772	1.62383:1.69636:1.19755:1.4335:0.101915:1	-631.22
rpl22	AL-NT	MA	0.0913935	0.394232	0.231827	1.17813e-07	339	42	22.1081	19.8919	0.153436	2.19186:3.00211:1.24535:1.63276:0.451198:1	-608.619
rpl22	AL-RM	MA	0.124964	0.636936	0.196196	1.12593e-11	339	56	31.6508	24.3492	0.229	2.05631:1.88546:1.27099:1.44507:0.140984:1	-646.427
rpl22	CD-AC	MA	0.137907	1.07387	0.128421	1.78922e-20	339	63	41.6614	21.3386	0.325537	2.78837:2.81805:2.08599:2.11451:0.169228:1	-659.341
rpl22	CD-BP	MA	0.0403255	0.0895081	0.450523	0.129154	339	15	4.91233	10.0877	0.0491743	1.00166:1.0432:0.745598:1.26676:0.106302:1	-519.078
rpl22	CD-CE	MA	0.12749	0.572911	0.22253	2.98134e-09	339	51	25.3609	25.6391	0.207846	1.22085:3.09963:0.342492:1.28967:0.721062:1	-628.73
rpl22	CD-EN	MA	0.103471	0.342852	0.301795	7.27454e-05	339	42	18.9991	23.0009	0.151238	2.06001:2.60341:1.30639:1.56154:0.475587:1	-611.577
rpl22	CD-KO	MA	0.0314687	0.158976	0.197947	0.00218617	339	14	5.49056	8.50944	0.0459097	0.0500948:0.740352:0.0685451:0.826347:0.574598:1	-503.954
rpl22	CD-PY	MA	0.0440552	0.270895	0.162628	7.0276e-06	339	23	12.7256	10.2744	0.0820864	0.965883:1.84404:0.515519:1.18624:0.01:1	-541.07
rpl22	CD-RA	MA	0.0368482	0.126915	0.290337	0.015472	339	16	7.20567	8.79433	0.0541567	2.73692:2.78574:2.08734:3.5969:0.01:1	-519.653
rpl22	CD-RM	MA	0.156374	1.2208	0.128092	1.80547e-25	339	72	47.0861	24.9139	0.363834	3.73462:3.9081:2.79736:3.37817:0.47577:1	-676.305
rpl22	CD-VR	MA	0.140523	0.770163	0.182458	8.10953e-14	339	61	34.7633	26.2367	0.263106	1.52196:2.18831:0.851276:0.890743:0.474282:1	-656.518
rpl22	CT-AC	MA	0.118854	0.970828	0.122425	6.95003e-19	339	58	38.9463	19.0537	0.28938	3.00424:2.93257:2.16811:2.18124:0.308422:1	-645.211
rpl22	CT-BP	MA	0.025981	0.035502	0.73182	0.314738	339	9	2.32395	6.67605	0.027914	2.32727:1.8614:1.09788:1.24116:0.259377:1	-490.792
rpl22	CT-CE	MA	0.110953	0.439091	0.252688	3.2341e-07	339	45	22.2603	22.7397	0.176026	1.8802:3.50213:0.793786:0.959066:0.819515:1	-613.817
rpl22	CT-EN	MA	0.0919112	0.275982	0.333033	0.000234999	339	37	16.1837	20.8163	0.129769	2.52988:2.90673:1.57287:1.57465:0.520133:1	-595.035
rpl22	CT-KO	MA	0.017644	0.108743	0.162254	0.00203507	339	9	4.19798	4.80202	0.0289606	0.116753:1.07389:0.152499:0.556814:1.10103:1	-484.63
rpl22	CT-PY	MA	0.0297781	0.22045	0.135079	5.28066e-06	339	18	11.3393	6.6607	0.0654272	2.92167:4.90789:1.30906:1.7787:0.01:1	-520.655
rpl22	CT-RA	MA	0.0306165	0.0710411	0.430969	0.0980879	339	12	4.49387	7.50613	0.0389076	3.14322:2.54697:1.6742:2.45463:0.01:1	-501.744
rpl22	CT-RM	MA	0.147079	1.08212	0.135917	1.6315e-21	339	68	43.6882	24.3118	0.330627	4.10064:4.23094:2.9607:3.21013:0.703343:1	-665.375
rpl22	CT-VR	MA	0.135553	0.706186	0.19195	2.67323e-13	339	59	33.0181	25.9819	0.247453	1.84152:2.54385:1.05906:1.15049:0.626881:1	-651.92
rpl22	CZ-AC	MA	0.121232	1.02864	0.117856	8.26509e-21	339	59	40.2327	18.7673	0.304254	3.03534:2.92391:2.16701:2.17889:0.219172:1	-646.002
rpl22	CZ-BP	MA	0.0249075	0.0820067	0.303725	0.0718292	339	11	4.69158	6.30842	0.0354285	1.10567:0.982531:0.675587:1.10603:0.155635:1	-499.666
rpl22	CZ-CE	MA	0.109127	0.556884	0.19596	8.55693e-10	339	47	25.4882	21.5118	0.193498	1.38928:3.09934:0.497977:0.939745:0.795225:1	-617.665
rpl22	CZ-EN	MA	0.0903342	0.342897	0.263444	3.42135e-06	339	39	19.1147	19.8853	0.141368	2.021:2.48653:1.25362:1.27692:0.464663:1	-600.594
rpl22	CZ-KO	MA	0.0170714	0.142962	0.119412	0.000370284	339	10	5.42187	4.57813	0.0326689	0.0715868:0.377551:0.0951791:0.305266:0.552993:1	-486.694
rpl22	CZ-PY	MA	0.0290329	0.251879	0.115265	6.81115e-07	339	19	12.4245	6.57548	0.0688877	1.20638:1.93061:0.714287:1.02054:0.01:1	-524.314
rpl22	CZ-RA	MA	0.0286894	0.124723	0.230024	0.00126323	339	14	7.04486	6.95514	0.0468364	1.48001:1.32282:1.00487:1.82674:0.01:1	-509.884
rpl22	CZ-RM	MA	0.147235	1.14234	0.128888	1.7079e-23	339	69	45.3317	23.6683	0.344251	3.91042:3.99577:2.63862:2.81504:0.480179:1	-665.797
rpl22	CZ-VR	MA	0.135695	0.701012	0.19357	1.90086e-12	339	59	32.7475	26.2525	0.245647	1.60547:2.31092:0.911422:0.943403:0.587779:1	-650.598
rpl33	AL-AM	MA	6.097e-05	0.06097	0.001	0.0053651	198	3	2.99094	0.00906111	0.0151767	1.23242:1.0909:0.556815:0.556815:0.01:1	-278.072
rpl33	AL-CA	MA	0.0853236	0.333011	0.256218	0.000167866	198	23	12.2455	10.7545	0.141264	4.32598:4.9594:3.42587:3.66597:1.72373:1	-348.785
rpl33	AL-EU	MA	0.0784198	0.455649	0.172106	2.10259e-07	198	26	16.0174	9.98257	0.16005	1.11185:1.05547:0.801397:1.22522:0.142823:1	-362.755
rpl33	AL-LJ	MA	0.073609	0.292383	0.251755	0.00033595	198	21	11.3722	9.6278	0.123754	22.3826:20.1319:15.9345:19.5798:7.7565:1	-345.078
rpl33	AL-NT	MA	0.0914307	0.276923	0.330167	0.00301626	198	22	10.1154	11.8846	0.132122	5.67742:5.61259:5.3818:6.09912:0.977362:1	-351.184
rpl33	AL-RM	MA	0.137329	0.589692	0.232882	1.8387e-06	198	35	18.9058	16.0942	0.234498	2.88926:2.57829:2.08471:2.91134:0.537431:1	-383.496
rpl33	CD-AC	MA	0.104417	0.281471	0.37097	0.00691074	198	24	9.30743	14.6926	0.138108	0.714326:0.879875:0.551211:0.548849:0.173883:1	-355.689
rpl33	CD-BP	MA	0.025853	0.000517061	50	0.72846	198	4	0.0186175	3.98138	0.0210519	6.18023:1.17701:2.41793:11.8933:5.2688:1	-284.934
rpl33	CD-CE	MA	0.0944497	0.287408	0.328626	0.00574859	198	23	9.62345	13.3766	0.131346	0.646215:0.688064:0.508571:0.541658:0.32382:1	-358.299
rpl33	CD-EN	MA	0.103255	0.363972	0.283691	0.000197819	198	26	12.1575	13.8425	0.155258	1.96083:1.79742:1.37065:1.38936:0.877202:1	-364.588
rpl33	CD-KO	MA	0.00627678	0.0493953	0.127072	0.00331564	198	3	2.03816	0.961835	0.0154242	0.900844:2.65905:0.58216:0.58216:0.01:1	-280.885
rpl33	CD-PY	MA	0.0250715	0.030271	0.828238	0.735661	198	5	0.925936	4.07406	0.0258952	0.310512:0.539372:0.477727:1.0097:0.370612:1	-293.043
rpl33	CD-RA	MA	0.0259112	0.0267752	0.96773	0.759336	198	5	0.893306	4.10669	0.0260615	4.73234:4.02299:5.82352:8.83583:7.12775:1	-291.833
rpl33	CD-RM	MA	0.101123	0.452627	0.223415	1.10524e-05	198	28	14.5635	13.4365	0.169648	1.12161:1.34594:0.767348:0.929042:0.167627:1	-367.459
rpl33	CD-VR	MA	0.118824	0.26694	0.445135	0.0329508	198	26	9.60271	16.3973	0.149451	1.38176:1.52623:0.950111:0.984271:0.194113:1	-365.736
rpl33	CT-AC	MA	0.102855	0.369937	0.278034	0.000509315	198	26	11.7899	14.2101	0.152918	0.61845:0.807905:0.466725:0.464694:0.151479:1	-358.771
rpl33	CT-BP	MA	0.0253871	0.0568768	0.446352	0.185852	198	6	2.06629	3.93371	0.0313679	0.867402:0.764305:0.747298:1.1949:0.288541:1	-297.602
rpl33	CT-CE	MA	0.095305	0.276236	0.345014	0.00633774	198	23	9.51748	13.4825	0.13074	0.835489:0.915908:0.636255:0.677535:0.391989:1	-356.901
rpl33	CT-EN	MA	0.101996	0.416189	0.24507	2.73772e-05	198	27	13.1708	13.8292	0.161452	1.68442:1.68991:1.39582:1.40541:1.01877:1	-365.541
rpl33	CT-KO	MA	0.00609279	0.105624	0.0576837	9.10061e-05	198	5	4.05436	0.945639	0.0258276	0.333745:1.69609:0.240093:0.240093:0.01:1	-286.473
rpl33	CT-PY	MA	0.0252653	0.0938882	0.269099	0.0824528	198	7	2.89578	4.10422	0.0362154	0.266699:0.658821:0.383875:0.886603:0.325183:1	-300.125
rpl33	CT-RA	MA	0.025407	0.0833818	0.304707	0.106787	198	7	3.08498	3.91502	0.0366319	0.979846:1.05812:0.752079:0.916598:0.711968:1	-300.791
rpl33	CT-RM	MA	0.0999228	0.479796	0.208261	6.19273e-06	198	28	14.7381	13.2619	0.171318	0.842577:0.934377:0.592003:0.733859:0.106481:1	-368.752
rpl33	CT-VR	MA	0.11681	0.347701	0.335948	0.00100158	198	28	12.0385	15.9615	0.163486	1.1397:1.31115:0.805355:0.848258:0.16573:1	-369.287
rpl33	CZ-AC	MA	0.1055	0.314968	0.334955	0.00305514	198	25	10.2543	14.7457	0.145074	0.647118:0.794006:0.501542:0.500021:0.226015:1	-359.576
rpl33	CZ-BP	MA	0.025482	0.0317665	0.802168	0.729146	198	5	0.926829	4.07317	0.0264521	4.0353:1.17081:1.8537:12.2097:9.14322:1	-290.377
rpl33	CZ-CE	MA	0.0940227	0.331169	0.283912	0.00101163	198	24	10.7429	13.2571	0.138378	0.557706:0.595105:0.454796:0.493664:0.39089:1	-361.239
rpl33	CZ-EN	MA	0.10205	0.411326	0.248101	4.82202e-05	198	27	13.4212	13.5788	0.162956	1.7046:1.56621:1.1936:1.21635:1.00118:1	-367.351
rpl33	CZ-KO	MA	0.00650505	0.0859069	0.0757221	0.0181762	198	4	2.96967	1.03033	0.02073	0.354885:1.19654:0.269306:0.269306:1.12118:1	-285.019
rpl33	CZ-PY	MA	0.0250792	0.0673715	0.372252	0.347919	198	6	1.84572	4.15428	0.0310812	0.212259:0.388181:0.326938:1.09488:0.937978:1	-296.665
rpl33	CZ-RA	MA	0.0252048	0.0612166	0.411732	0.181981	198	6	2.05339	3.94661	0.0315582	3.91691:3.58208:3.78373:6.41486:6.83216:1	-295.74
rpl33	CZ-RM	MA	0.101604	0.494547	0.205448	2.44497e-06	198	29	15.6298	13.3702	0.177701	1.02115:1.22707:0.726496:0.86969:0.214047:1	-371.232
rpl33	CZ-VR	MA	0.116938	0.308169	0.37946	0.00820325	198	27	10.9015	16.0985	0.156032	1.17617:1.30996:0.846764:0.878365:0.251491:1	-369.428
rpl36	AL-AM	MA	0.0128249	0.0377516	0.339718	0.603539	111	2	0.97577	1.02423	0.0189197	30:25.9807:22.9267:22.9267:0.01:1	-150.573
rpl36	AL-CA	MA	0.0380149	0.229363	0.165741	0.00231558	111	8	5.24734	2.75266	0.0839561	3.66497:3.35006:2.35166:2.3395:1.18078:1	-175.011
rpl36	AL-EU	MA	0.0420435	0.234301	0.179443	0.00808368	111	7	3.39349	3.60651	0.0698158	1.84972:3.91972:5.46984:7.11577:13.975:1	-169.264
rpl36	AL-LJ	MA	0.0369471	0.248577	0.148635	0.000885062	111	8	5.08378	2.91622	0.0804982	2.23001:2.41883:2.09993:2.07336:1.82284:1	-172.922
rpl36	AL-NT	MA	0.0281869	0.158603	0.17772	0.0250791	111	5	2.52434	2.47566	0.0481946	2.41531:4.9747:5.39053:4.92454:16.582:1	-161.295
rpl36	AL-RM	MA	0.029833	0.840737	0.0354843	1.74044e-08	111	14	12.6828	1.31719	0.236337	8.04516:9.64336:5.18252:5.18252:2.69148:1	-181.728
rpl36	CD-AC	MA	0.024232	0.384253	0.0630626	4.7179e-05	111	9	7.56835	1.43165	0.114246	4.30102:5.32959:2.62884:2.62423:0.0100009:1	-173.109
rpl36	CD-BP	MA	0.0239287	0.0777138	0.307908	0.158919	111	4	2.13914	1.86086	0.0379893	3.3012:6.28742:2.06974:2.06974:0.01:1	-160.125
rpl36	CD-CE	MA	0.100012	0.24621	0.406207	0.0431166	111	12	5.11894	6.88106	0.133939	9.1957:8.06484:8.32299:8.28573:1.21337:1	-191.429
rpl36	CD-EN	MA	0.0513744	0.193142	0.265992	0.0562807	111	8	4.36561	3.63439	0.0857023	6.85407:7.51672:5.27036:5.25911:0.424323:1	-173.223
rpl36	CD-KO	MA	0.0270804	0.0778966	0.347646	0.377305	111	4	1.9847	2.0153	0.040041	30:24.3299:20.86:20.86:0.01:1	-160.081
rpl36	CD-PY	MA	0.023887	0.0797116	0.299668	0.161072	111	4	2.05442	1.94558	0.0373056	1.4329:2.25662:1.73293:1.71112:0.53691:1	-158.849
rpl36	CD-RA	MA	0.0407336	0.0726272	0.560858	0.456152	111	5	1.88419	3.11581	0.0488111	28.7216:30:23.7224:23.7224:0.01:1	-166.916
rpl36	CD-RM	MA	0.0274281	0.8085	0.0339246	2.86269e-08	111	15	13.8441	1.15592	0.253093	6.244:6.42065:3.05984:3.05984:0.010001:1	-184.5
rpl36	CD-VR	MA	0.0389536	0.288882	0.134842	0.00259869	111	9	6.80515	2.19485	0.112638	7.38387:3.36965:1.52458:1.52458:0.0747579:1	-177.829
rpl36	CT-AC	MA	0.0107386	0.272392	0.0394234	4.44223e-05	111	7	6.29425	0.705747	0.078804	1.58829:1.53928:0.837776:0.837776:0.0100014:1	-166.555
rpl36	CT-BP	MA	0.0115267	0.0805707	0.143064	0.00472713	111	3	2.06898	0.931019	0.0281824	0.783194:1.20925:0.939225:1.54455:0.01:1	-156.887
rpl36	CT-CE	MA	0.0781886	0.181673	0.43038	0.0891595	111	10	4.40381	5.59619	0.10437	5.31679:2.88596:2.24699:2.19604:0.490731:1	-184.657
rpl36	CT-EN	MA	0.035324	0.129876	0.271982	0.0958055	111	6	3.29636	2.70364	0.0588702	2.39173:2.08657:1.32994:1.32316:0.238895:1	-167.111
rpl36	CT-KO	MA	0.0154063	0.0945112	0.163011	0	111	3	2.01877	0.981228	0.0352734	20.6096:2.52281:7.98609:13.941:0.01:1	-154.819
rpl36	CT-PY	MA	0.0117102	0.0855425	0.136893	0.00332418	111	3	2.00238	0.997615	0.0276243	0.01:0.01:0.427327:0.566783:0.713875:1	-154.607
rpl36	CT-RA	MA	0.0275708	0.0742397	0.371376	0.34953	111	4	1.76951	2.23049	0.0381915	14.9937:14.2223:23.6086:24.7894:0.01:1	-165.451
rpl36	CT-RM	MA	0.0120158	0.598896	0.0200633	0	111	13	12.3979	0.602136	0.183582	2.89526:2.52541:1.22541:1.22541:0.0100015:1	-179.584
rpl36	CT-VR	MA	0.0258453	0.234759	0.110093	0.00828857	111	7	6.05099	0.949005	0.112011	6.7465:0.0557363:0.0362335:0.0362322:0.0131832:1	-167.427
rpl36	CZ-AC	MA	0.024232	0.384253	0.0630626	4.7179e-05	111	9	7.56835	1.43165	0.114246	4.30102:5.32959:2.62884:2.62423:0.0100009:1	-173.109
rpl36	CZ-BP	MA	0.0239287	0.0777138	0.307908	0.158919	111	4	2.13914	1.86086	0.0379893	3.3012:6.28742:2.06974:2.06974:0.01:1	-160.125
rpl36	CZ-CE	MA	0.100012	0.24621	0.406207	0.0431166	111	12	5.11894	6.88106	0.133939	9.1957:8.06484:8.32299:8.28573:1.21337:1	-191.429
rpl36	CZ-EN	MA	0.0513744	0.193142	0.265992	0.0562807	111	8	4.36561	3.63439	0.0857023	6.85407:7.51672:5.27036:5.25911:0.424323:1	-173.223
rpl36	CZ-KO	MA	0.0270804	0.0778966	0.347646	0.377305	111	4	1.9847	2.0153	0.040041	30:24.3299:20.86:20.86:0.01:1	-160.081
rpl36	CZ-PY	MA	0.023887	0.0797116	0.299668	0.161072	111	4	2.05442	1.94558	0.0373056	1.4329:2.25662:1.73293:1.71112:0.53691:1	-158.849
rpl36	CZ-RA	MA	0.0407336	0.0726272	0.560858	0.456152	111	5	1.88419	3.11581	0.0488111	28.7216:30:23.7224:23.7224:0.01:1	-166.916
rpl36	CZ-RM	MA	0.0274281	0.8085	0.0339246	2.86269e-08	111	15	13.8441	1.15592	0.253093	6.244:6.42065:3.05984:3.05984:0.010001:1	-184.5
rpl36	CZ-VR	MA	0.0389536	0.288882	0.134842	0.00259869	111	9	6.80515	2.19485	0.112638	7.38387:3.36965:1.52458:1.52458:0.0747579:1	-177.829
rpoA	AL-AM	MA	0.0032264	0.0228116	0.141437	0.00750199	960	7	4.69184	2.30816	0.0075998	30:28.3735:21.7935:21.7935:0.01:1	-1298.03
rpoA	AL-CA	MA	0.0732516	0.265364	0.276043	9.37602e-11	960	92	45.0105	46.9895	0.113426	3.30312:2.52371:1.37924:2.97277:0.568989:1	-1647.58
rpoA	AL-EU	MA	0.0881531	0.431416	0.204334	3.2121e-21	960	121	67.1821	53.8179	0.157916	1.54685:1.49891:1.15298:1.49602:0.351074:1	-1746.12
rpoA	AL-LJ	MA	0.963574	1.17854	0.817599	0.00123379	480	356	71.0938	284.906	1	0.547101:0.699163:0.745433:0.741811:0.958712:1	-1307.85
rpoA	AL-RM	MA	0.117379	0.77666	0.151134	1.19888e-40	960	160	99.5211	60.4789	0.248686	2.6574:2.59531:1.95361:2.38535:0.366762:1	-1826.84
rpoA	CD-AC	MA	0.0704334	0.359079	0.19615	4.61782e-18	960	102	56.7495	45.2505	0.127421	1.30213:1.43479:0.934109:1.05746:0.274249:1	-1661.31
rpoA	CD-BP	MA	0.02505	0.0444603	0.563423	0.105999	960	26	7.11685	18.8832	0.0284498	0.449855:1.98775:0.142666:0.226619:0.912268:1	-1386.65
rpoA	CD-CE	MA	0.07838	0.350012	0.223935	3.36938e-15	960	101	50.4846	50.5154	0.128054	1.421:2.39028:0.351843:1.39019:0.690752:1	-1638.63
rpoA	CD-EN	MA	0.0508614	0.2166	0.234817	1.4021e-09	960	69	33.9932	35.0068	0.0816358	1.18343:1.58245:0.634352:1.01374:0.69995:1	-1554.73
rpoA	CD-KO	MA	0.0160991	0.0664255	0.242363	0.000212651	960	24	12.3175	11.6825	0.0263419	1.48882:1.43615:1.05897:1.12295:0.435098:1	-1388.93
rpoA	CD-PY	MA	0.0330518	0.0637082	0.5188	0.0701903	960	35	10.5515	24.4485	0.0386602	0.483561:2.14589:0.204156:0.220208:0.489846:1	-1428.26
rpoA	CD-RA	MA	0.0292147	0.0488793	0.59769	0.145263	960	30	8.23985	21.7601	0.0328439	1.02622:2.06614:0.500798:0.813531:0.717139:1	-1405.31
rpoA	CD-RM	MA	0.0997326	0.629298	0.158482	1.60959e-33	960	143	85.7294	57.2706	0.201275	1.49978:1.48878:1.12511:1.36625:0.321533:1	-1781.17
rpoA	CD-VR	MA	0.0946562	0.374041	0.253064	1.62849e-15	960	118	59.3987	58.6013	0.151691	2.14545:2.10677:1.57541:1.807:0.270805:1	-1726.31
rpoA	CT-AC	MA	0.0718071	0.345991	0.20754	1.64675e-17	960	102	56.0396	45.9604	0.127179	1.34448:1.43292:0.993381:1.01708:0.244224:1	-1666.19
rpoA	CT-BP	MA	0.0206932	0.0124377	1.66374	0.737861	960	18	2.09208	15.9079	0.0192111	0.481251:1.07335:0.330799:0.330799:0.597396:1	-1355.8
rpoA	CT-CE	MA	0.0757491	0.307594	0.246263	1.11108e-12	960	97	47.9557	49.0443	0.120742	1.58056:1.9885:0.840772:1.38584:0.431401:1	-1643.51
rpoA	CT-EN	MA	0.0492705	0.199507	0.246961	3.19578e-09	960	66	32.1833	33.8167	0.0778613	1.00117:1.32891:0.555962:0.616743:0.62243:1	-1546.31
rpoA	CT-KO	MA	0.012259	0.0366419	0.334563	0.017058	960	16	7.06542	8.93458	0.0173604	1.35205:0.271307:0.120554:0.120554:1.31069:1	-1344.66
rpoA	CT-PY	MA	0.0288579	0.0308592	0.935146	0.800698	960	27	5.29078	21.7092	0.0292293	0.504616:1.33884:0.328477:0.303849:0.400095:1	-1399.58
rpoA	CT-RA	MA	0.025464	0.0172175	1.47896	0.778242	960	22	3.05501	18.945	0.023876	0.995973:1.21029:0.741402:0.767881:0.344722:1	-1377.76
rpoA	CT-RM	MA	0.100138	0.617716	0.16211	7.74589e-33	960	143	85.6134	57.3866	0.200935	1.50713:1.47411:1.11061:1.30844:0.321372:1	-1781.55
rpoA	CT-VR	MA	0.0933318	0.349736	0.266863	2.97537e-14	960	115	57.1396	57.8604	0.146811	2.02962:1.88687:1.32529:1.43748:0.293591:1	-1717.04
rpoA	CZ-AC	MA	0.0754134	0.389243	0.193744	4.23736e-20	960	109	61.2704	47.7296	0.13792	1.24836:1.46728:0.813623:0.875949:0.35015:1	-1681.05
rpoA	CZ-BP	MA	0.0246262	0.0494548	0.497952	0.0978912	960	26	7.10421	18.8958	0.0285414	0.169188:1.32831:0.0645371:0.14321:1.2275:1	-1389.96
rpoA	CZ-CE	MA	0.0782264	0.376399	0.207828	2.68153e-17	960	104	54.4524	49.5476	0.133667	1.33653:2.05255:0.438287:1.27761:0.650562:1	-1655.27
rpoA	CZ-EN	MA	0.0515914	0.235645	0.218937	9.32863e-11	960	71	35.9389	35.0611	0.0853258	0.878611:1.30718:0.409313:0.589923:0.770919:1	-1561.47
rpoA	CZ-KO	MA	0.01536	0.0734921	0.209002	0.000117727	960	24	12.8016	11.1984	0.0265706	0.883089:0.813795:0.61507:0.684665:0.562999:1	-1391.68
rpoA	CZ-PY	MA	0.0326457	0.0686627	0.47545	0.0341676	960	35	10.5218	24.4782	0.0387574	0.244506:1.51482:0.146463:0.157487:0.748903:1	-1432.89
rpoA	CZ-RA	MA	0.0287107	0.0532348	0.539321	0.0786624	960	30	8.344	21.656	0.03293	0.6148:1.43204:0.304451:0.591991:0.969182:1	-1409.05
rpoA	CZ-RM	MA	0.0992198	0.66707	0.14874	1.899e-36	960	146	89.9866	56.0134	0.208739	1.49331:1.47102:1.10997:1.38523:0.364195:1	-1791.02
rpoA	CZ-VR	MA	0.097242	0.40371	0.240871	3.49972e-17	960	123	63.6313	59.3687	0.160127	1.91176:1.89326:1.41828:1.55972:0.273395:1	-1743.24
rpoB	AL-AM	MA	0.00453075	0.0140384	0.32274	0.00465172	3180	21	10.1069	10.8931	0.0067217	14.8902:13.9309:9.81156:9.81156:2.10088:1	-4356.57
rpoB	AL-CA	MA	0.0291294	0.301009	0.0967725	5.44473e-72	3180	233	171.992	61.0075	0.087405	2.23458:2.23757:1.66758:2.05588:0.352905:1	-5188.4
rpoB	AL-EU	MA	0.0513009	0.329648	0.155623	2.47519e-62	3180	295	187.835	107.165	0.110955	1.51993:1.51278:1.12286:1.34191:0.280522:1	-5458.61
rpoB	AL-LJ	MA	0.0530413	0.319104	0.166219	4.43676e-58	3180	294	182.719	111.281	0.110087	1.58336:1.5989:1.16669:1.44506:0.260444:1	-5449.95
rpoB	AL-NT	MA	0.0236654	0.276036	0.0857328	1.10969e-69	3180	208	158.452	49.548	0.0779693	2.62576:2.62871:1.95874:2.22903:0.383312:1	-5084.1
rpoB	AL-RM	MA	0.0382632	0.515932	0.0741632	4.24879e-130	3180	341	269.86	71.1397	0.14314	2.53831:2.48021:1.81593:2.20562:0.455015:1	-5462.2
rpoB	CD-AC	MA	0.0343725	0.30003	0.114563	2.84977e-67	3180	244	172.337	71.6625	0.0917541	2.37842:2.51326:1.64328:1.74181:0.581677:1	-5201.27
rpoB	CD-BP	MA	0.00894791	0.0463687	0.192973	2.2127e-09	3180	52	30.5586	21.4414	0.0170197	1.71316:2.1889:1.04155:1.17848:0.44404:1	-4513.64
rpoB	CD-CE	MA	0.0321782	0.251549	0.12792	1.25043e-54	3180	218	150.051	67.9494	0.0804973	2.06317:3.00265:0.441368:0.628782:0.835784:1	-5079.68
rpoB	CD-EN	MA	0.0229654	0.243876	0.0941683	1.12537e-59	3180	188	138.122	49.8781	0.0686573	0.976504:1.20794:0.472962:0.480937:0.493563:1	-5003.28
rpoB	CD-KO	MA	0.0083334	0.0579864	0.143713	1.46303e-13	3180	57	37.3098	19.6902	0.0189607	1.39798:1.41293:1.06243:1.08141:0.290772:1	-4537.22
rpoB	CD-PY	MA	0.0090697	0.0537095	0.168866	1.09198e-11	3180	57	35.3923	21.6077	0.0187416	2.74846:3.35539:1.85008:2.21588:0.551926:1	-4526.58
rpoB	CD-RA	MA	0.00779487	0.0433903	0.179646	2.28008e-09	3180	47	28.4043	18.5957	0.0154592	1.75214:1.70597:1.24498:1.26868:0.298404:1	-4481.3
rpoB	CD-RM	MA	0.0412474	0.527629	0.0781751	4.78313e-131	3180	348	270.254	77.7456	0.145178	1.79163:2.08828:0.868821:1.37576:0.750767:1	-5462.37
rpoB	CD-VR	MA	0.0297203	0.313912	0.0946772	1.0056e-75	3180	238	176.285	61.7152	0.0902163	1.82198:2.69855:0.292387:1.16596:0.774919:1	-5119.83
rpoB	CT-AC	MA	0.0329894	0.298005	0.110701	3.09315e-67	3180	240	170.985	69.0152	0.0900291	2.10142:2.17358:1.53958:1.59534:0.437617:1	-5190.97
rpoB	CT-BP	MA	0.00772888	0.0369612	0.209108	1.59062e-07	3180	43	24.3956	18.6044	0.0140195	1.49718:1.49284:1.02799:1.14244:0.158007:1	-4471.32
rpoB	CT-CE	MA	0.0308799	0.245791	0.125635	1.73333e-53	3180	211	145.249	65.7508	0.077568	1.82123:2.44162:0.536166:0.779049:0.607844:1	-5066.09
rpoB	CT-EN	MA	0.0217758	0.233513	0.0932531	4.71206e-57	3180	180	132.473	47.5265	0.0654584	0.940806:1.04781:0.594036:0.608651:0.2971:1	-4987.69
rpoB	CT-KO	MA	0.0069047	0.0483091	0.142928	2.34301e-11	3180	48	31.7502	16.2498	0.0159433	1.33118:1.03375:0.653096:0.718655:0.249764:1	-4487.36
rpoB	CT-PY	MA	0.00772602	0.0453439	0.170387	4.98167e-10	3180	48	29.3783	18.6217	0.0156957	1.87061:1.86223:1.43901:1.73474:0.301513:1	-4483.48
rpoB	CT-RA	MA	0.00663058	0.0301815	0.21969	2.3929e-06	3180	37	21.5124	15.4876	0.0121369	2.4004:1.48457:0.708216:0.732376:0.23374:1	-4422.51
rpoB	CT-RM	MA	0.0401126	0.512409	0.0782825	4.12446e-127	3180	342	265.992	76.0076	0.141676	1.77389:1.88635:1.17769:1.46691:0.476413:1	-5468.19
rpoB	CT-VR	MA	0.0285736	0.303732	0.0940749	6.83614e-74	3180	232	172.329	59.6707	0.0873596	1.82746:2.30265:0.691112:1.3198:0.521149:1	-5118.38
rpoB	CZ-AC	MA	0.0335711	0.300384	0.111761	1.45474e-67	3180	242	171.796	70.2043	0.0908703	2.17513:2.30862:1.48932:1.61976:0.514583:1	-5195.8
rpoB	CZ-BP	MA	0.00846727	0.0508329	0.166571	7.34082e-11	3180	53	32.7068	20.2932	0.0174337	1.33019:1.50746:0.942833:1.0451:0.278636:1	-4519.92
rpoB	CZ-CE	MA	0.031562	0.260472	0.121172	2.8575e-57	3180	219	152.319	66.6809	0.0811869	1.86221:2.66905:0.401477:0.716445:0.729604:1	-5081.03
rpoB	CZ-EN	MA	0.0220447	0.24781	0.088958	7.248e-62	3180	187	139.047	47.9527	0.0683391	0.923669:1.13762:0.470696:0.492074:0.45532:1	-4998.01
rpoB	CZ-KO	MA	0.00766433	0.0630789	0.121504	3.74476e-15	3180	58	39.9456	18.0544	0.0194051	1.15867:1.12311:0.854094:0.875269:0.239093:1	-4539.06
rpoB	CZ-PY	MA	0.0084958	0.0579642	0.14657	4.37937e-13	3180	58	37.8319	20.1681	0.0191636	2.15096:2.38466:1.41126:1.67198:0.373462:1	-4531.15
rpoB	CZ-RA	MA	0.00726756	0.0477943	0.152059	7.83724e-11	3180	48	30.6893	17.3107	0.0158729	1.34829:1.2301:0.901627:0.932947:0.252029:1	-4483.39
rpoB	CZ-RM	MA	0.0409031	0.539011	0.0758854	7.10314e-135	3180	352	275.395	76.6048	0.147666	1.76519:1.908:1.10912:1.43189:0.536666:1	-5487.82
rpoB	CZ-VR	MA	0.0292916	0.321961	0.0909786	1.44993e-78	3180	240	179.315	60.6851	0.0912996	1.7429:2.35948:0.458123:1.23355:0.595419:1	-5132.83
rpoC1	AL-AM	MA	0.00375544	0.0102194	0.367481	0.0766552	1992	10	4.30045	5.69955	0.00515865	2.70184:2.5155:1.92437:3.12181:0.01:1	-2717.54
rpoC1	AL-CA	MA	0.0249119	0.252208	0.0987751	1.70239e-38	1992	124	90.551	33.449	0.0728673	1.93423:2.13071:1.25116:1.90071:0.333764:1	-3164.89
rpoC1	AL-EU	MA	0.0412761	0.244339	0.16893	1.83524e-29	1992	149	93.3473	55.6527	0.08611	2.01384:2.52247:0.906612:1.82354:0.498575:1	-3280.27
rpoC1	AL-LJ	MA	0.0481442	0.274037	0.175685	2.9995e-32	1992	169	104.32	64.6795	0.0980202	2.09498:2.0519:1.55387:1.93342:0.236265:1	-3350.15
rpoC1	AL-NT	MA	0.0223497	0.233048	0.0959016	7.85185e-37	1992	119	88.9876	30.0124	0.0689976	3.03843:3.30506:2.0558:2.50258:0.579778:1	-3148.6
rpoC1	AL-RM	MA	0.0500879	0.484072	0.103472	3.32245e-69	1992	221	159.898	61.1021	0.142561	1.62891:1.79899:1.0457:1.39384:0.315765:1	-3455.97
rpoC1	CD-AC	MA	0.0320455	0.28435	0.112697	1.19208e-40	1992	144	101.658	42.3423	0.0857743	2.1975:2.16294:1.62271:1.88062:0.342685:1	-3244.84
rpoC1	CD-BP	MA	0.00785254	0.046785	0.167843	1.81014e-06	1992	29	16.796	12.204	0.0151582	0.528512:0.793148:0.344804:0.531101:0.373983:1	-2798.15
rpoC1	CD-CE	MA	0.0316887	0.220224	0.143893	1.96848e-28	1992	123	79.2829	43.7171	0.0707064	1.75127:1.91289:1.17655:1.49451:0.240454:1	-3173.23
rpoC1	CD-EN	MA	0.0208075	0.167528	0.124204	6.66296e-24	1992	91	61.3949	29.6051	0.0508584	0.974068:0.952255:0.710233:0.832929:0.213964:1	-3072.01
rpoC1	CD-KO	MA	0.00557397	0.0578225	0.0963979	3.74536e-10	1992	29	20.5079	8.49212	0.0154403	0.653932:0.62538:0.479547:0.808619:0.237653:1	-2794.49
rpoC1	CD-PY	MA	0.00818782	0.0639632	0.128008	3.99512e-10	1992	37	24.603	12.397	0.0194868	1.3703:1.82668:0.801715:1.34136:0.19815:1	-2830.58
rpoC1	CD-RA	MA	0.010571	0.0414333	0.255134	9.90458e-05	1992	32	15.655	16.345	0.0166316	0.937062:1.20485:0.616674:1.06555:0.139619:1	-2816.56
rpoC1	CD-RM	MA	0.0498197	0.54067	0.0921443	6.37036e-78	1992	227	167.999	59.0011	0.151838	1.64216:1.84883:0.989154:1.21178:0.474641:1	-3466.51
rpoC1	CD-VR	MA	0.032935	0.281051	0.117185	5.79012e-39	1992	143	99.8119	43.1881	0.0858111	2.30198:2.05597:1.26729:1.77188:0.44614:1	-3243.79
rpoC1	CT-AC	MA	0.0323997	0.267867	0.120954	5.83125e-37	1992	140	96.9654	43.0346	0.0828288	2.28203:2.26812:1.70876:1.91374:0.362168:1	-3236.8
rpoC1	CT-BP	MA	0.00788317	0.033694	0.233963	0.00027142	1992	24	11.4792	12.5208	0.0124418	0.412455:0.982801:0.249178:0.538833:0.652731:1	-2775.55
rpoC1	CT-CE	MA	0.0319502	0.204337	0.15636	4.0785e-25	1992	119	74.6216	44.3784	0.0678381	1.81669:2.05087:1.14942:1.46471:0.284417:1	-3161.55
rpoC1	CT-EN	MA	0.020738	0.151934	0.136494	5.74538e-21	1992	86	56.3196	29.6804	0.0477275	1.03582:1.02252:0.766939:0.894211:0.237456:1	-3059.08
rpoC1	CT-KO	MA	0.00567275	0.0430481	0.131777	3.23669e-07	1992	24	15.3182	8.68184	0.0127234	0.733355:0.723106:0.546839:0.941338:0.322096:1	-2775.43
rpoC1	CT-PY	MA	0.00820201	0.0504399	0.16261	1.76726e-07	1992	32	19.505	12.495	0.016753	1.79819:2.7366:0.914266:1.79078:0.341534:1	-2811.11
rpoC1	CT-RA	MA	0.0106044	0.0279473	0.379442	0.00927075	1992	27	10.472	16.528	0.0139657	1.06593:1.62349:0.641247:1.33643:0.226891:1	-2794.83
rpoC1	CT-RM	MA	0.0503688	0.525357	0.0958753	1.04496e-75	1992	225	165.288	59.7124	0.149988	1.70233:1.90197:1.04788:1.20523:0.486508:1	-3465.86
rpoC1	CT-VR	MA	0.033152	0.264151	0.125504	2.43059e-36	1992	139	95.1996	43.8004	0.0826595	2.385:2.18608:1.43456:1.84837:0.433017:1	-3237.55
rpoC1	CZ-AC	MA	0.0319453	0.287883	0.110966	2.11366e-41	1992	145	102.712	42.2875	0.0862822	1.91167:1.89557:1.42571:1.64611:0.297525:1	-3249.3
rpoC1	CZ-BP	MA	0.00780562	0.0523073	0.149226	2.04961e-07	1992	30	17.6871	12.3129	0.0156611	0.316092:0.651606:0.178449:0.395156:0.394656:1	-2799.14
rpoC1	CZ-CE	MA	0.0315362	0.224955	0.140189	3.3935e-29	1992	124	80.4608	43.5392	0.0713347	1.51436:1.69055:0.974997:1.28388:0.225656:1	-3175.25
rpoC1	CZ-EN	MA	0.0206922	0.172059	0.120262	1.17837e-24	1992	92	62.5502	29.4498	0.0514895	0.85172:0.843185:0.629725:0.741056:0.188099:1	-3075.43
rpoC1	CZ-KO	MA	0.00548979	0.0624998	0.0878368	5.21686e-11	1992	30	21.5809	8.41908	0.0159669	0.446171:0.446793:0.3423:0.60288:0.180991:1	-2798.08
rpoC1	CZ-PY	MA	0.00809505	0.0688028	0.117656	4.81616e-11	1992	38	25.6061	12.3939	0.0199662	0.882497:1.34945:0.450996:0.950802:0.179767:1	-2833.16
rpoC1	CZ-RA	MA	0.0104627	0.0459475	0.22771	1.90747e-05	1992	33	16.6092	16.3908	0.0171155	0.604367:0.928953:0.35135:0.809947:0.140111:1	-2818.92
rpoC1	CZ-RM	MA	0.0497001	0.545717	0.091073	3.91351e-80	1992	228	169.105	58.8947	0.152521	1.50468:1.731:0.856489:1.07504:0.468877:1	-3466.49
rpoC1	CZ-VR	MA	0.0327683	0.285249	0.114876	9.50798e-40	1992	144	100.956	43.0436	0.0863569	2.00236:1.82253:1.17369:1.58786:0.366526:1	-3248.86
rpoC2	AL-AM	MA	0.00829026	0.0176496	0.469713	0.0207833	3813	39	15.4303	23.5697	0.0104914	3.29632:3.33989:2.20252:2.32643:0.129796:1	-5350.51
rpoC2	AL-CA	MA	0.0700669	0.309365	0.226486	1.20919e-54	3813	397	221.513	175.487	0.123269	2.26271:2.11708:1.34476:1.8009:0.552871:1	-6710.71
rpoC2	AL-EU	MA	0.0915022	0.362795	0.252215	8.06638e-58	3813	479	251.49	227.51	0.150648	1.39964:1.25834:0.678617:1.17838:0.556278:1	-6979.98
rpoC2	AL-LJ	MA	0.0757062	0.317957	0.238102	1.46573e-53	3813	414	222.077	191.923	0.128032	1.5229:1.25028:0.495929:1.27477:0.700733:1	-6755.57
rpoC2	AL-NT	MA	0.0598278	0.288985	0.207027	1.13764e-55	3813	361	208.001	152.999	0.110159	1.59143:1.54563:1.11469:1.37874:0.364081:1	-6620.23
rpoC2	AL-RM	MA	0.106096	0.577894	0.183591	4.09613e-116	3813	604	363.796	240.204	0.208741	1.62363:1.52112:0.959767:1.31208:0.435836:1	-7258.3
rpoC2	CD-AC	MA	0.0651376	0.304165	0.214153	1.33408e-55	3816	377	210.165	166.835	0.115921	1.53703:1.42679:0.896923:1.16468:0.355929:1	-6609.6
rpoC2	CD-BP	MA	0.0147006	0.0421197	0.349019	8.83231e-06	3816	75	32.3243	42.6757	0.0204336	0.99522:0.794617:0.515849:0.545704:0.459839:1	-5496.55
rpoC2	CD-CE	MA	0.0576913	0.207775	0.277663	1.43704e-30	3816	306	156.728	149.272	0.0915687	1.97493:1.4877:0.32974:0.827344:0.478529:1	-6341.33
rpoC2	CD-EN	MA	0.0473075	0.203379	0.232607	4.13668e-35	3816	273	145.378	127.622	0.0799993	1.22976:1.17899:0.840568:0.978967:0.315749:1	-6293.69
rpoC2	CD-KO	MA	0.0108113	0.0571603	0.189141	1.30626e-12	3816	72	40.3988	31.6012	0.0198362	0.723743:0.710497:0.551412:0.687653:0.475209:1	-5467.22
rpoC2	CD-PY	MA	0.0155263	0.0688494	0.22551	1.73481e-13	3816	96	51.2371	44.7629	0.0264664	1.1084:1.19519:0.813016:0.91489:0.397258:1	-5583.88
rpoC2	CD-RA	MA	0.011273	0.046403	0.242936	3.07908e-09	3816	68	35.2048	32.7952	0.0185394	1.09679:1.08417:0.849927:0.869316:0.32612:1	-5453.93
rpoC2	CD-RM	MA	0.0995515	0.566093	0.175857	5.8874e-115	3816	575	345.732	229.268	0.197341	1.10336:1.07585:0.795062:0.914925:0.230068:1	-7158.27
rpoC2	CD-VR	MA	0.0730004	0.33338	0.21897	2.95399e-59	3816	412	227.58	184.42	0.128392	1.46778:1.44658:1.08029:1.21241:0.308354:1	-6745.49
rpoC2	CT-AC	MA	0.0634051	0.28302	0.22403	1.05719e-49	3816	361	197.521	163.479	0.110188	1.59075:1.47663:0.926737:1.21074:0.327512:1	-6565.61
rpoC2	CT-BP	MA	0.0127193	0.0243362	0.522651	0.019641	3816	56	18.72	37.28	0.0151344	0.957901:0.708002:0.438471:0.441011:0.553929:1	-5404.04
rpoC2	CT-CE	MA	0.0556483	0.183832	0.302712	8.8554e-25	3816	286	140.3	145.7	0.0845796	2.10187:1.67195:0.523598:0.983542:0.388569:1	-6290.85
rpoC2	CT-EN	MA	0.0465895	0.174696	0.266689	6.10268e-27	3816	254	127.185	126.815	0.0736231	1.32164:1.24538:0.848932:0.998371:0.317131:1	-6231.07
rpoC2	CT-KO	MA	0.00834033	0.0356622	0.23387	2.21023e-07	3816	50	25.3896	24.6104	0.0136511	0.741395:0.72028:0.548:0.666904:0.547648:1	-5362.25
rpoC2	CT-PY	MA	0.0130656	0.046003	0.284017	1.50007e-07	3816	73	34.9315	38.0685	0.0198749	1.28917:1.44714:0.924994:0.967045:0.519216:1	-5480.3
rpoC2	CT-RA	MA	0.00879903	0.0272598	0.322784	7.23687e-05	3816	47	21.2987	25.7013	0.012695	1.49561:1.43085:1.08704:1.08811:0.423693:1	-5351.22
rpoC2	CT-RM	MA	0.0978329	0.53584	0.182579	3.72907e-106	3816	559	331.83	227.17	0.190053	1.16341:1.13684:0.84357:0.944464:0.232479:1	-7125.41
rpoC2	CT-VR	MA	0.0711513	0.317566	0.224052	1.74433e-55	3816	399	218.537	180.463	0.123741	1.51819:1.50344:1.12406:1.25487:0.275083:1	-6712.77
rpoC2	CZ-AC	MA	0.0645566	0.310431	0.207958	6.4298e-58	3816	378	213.144	164.856	0.116657	1.51443:1.43038:0.952604:1.22183:0.297707:1	-6611.65
rpoC2	CZ-BP	MA	0.0151587	0.0429087	0.353279	6.25182e-06	3816	77	33.2707	43.7293	0.0210374	0.97696:0.740989:0.417222:0.494968:0.335437:1	-5499.88
rpoC2	CZ-CE	MA	0.0579526	0.207572	0.279194	3.5246e-30	3816	305	154.143	150.857	0.0911614	1.80689:1.49163:0.549517:0.942353:0.336725:1	-6351.69
rpoC2	CZ-EN	MA	0.0478763	0.204648	0.233945	2.80615e-35	3816	275	146.131	128.869	0.0807452	1.1897:1.12979:0.780589:0.924596:0.2813:1	-6294.25
rpoC2	CZ-KO	MA	0.011289	0.054978	0.205336	8.26506e-12	3816	72	39.0151	32.9849	0.0198264	0.67307:0.612018:0.447926:0.594072:0.37348:1	-5464.68
rpoC2	CZ-PY	MA	0.0159408	0.0699043	0.228037	1.36403e-13	3816	98	52.1895	45.8105	0.027069	1.03399:1.08702:0.761123:0.873893:0.244008:1	-5591.19
rpoC2	CZ-RA	MA	0.0117117	0.047257	0.24783	2.29815e-09	3816	70	36.011	33.989	0.0191039	1.02326:0.992601:0.758943:0.808244:0.192211:1	-5458.79
rpoC2	CZ-RM	MA	0.100238	0.563691	0.177823	9.1395e-114	3816	575	344.432	230.568	0.19751	1.10882:1.07437:0.776921:0.905057:0.219714:1	-7153.33
rpoC2	CZ-VR	MA	0.0735457	0.339746	0.216473	1.61182e-60	3816	416	230.969	185.031	0.130175	1.42817:1.41011:1.05208:1.18082:0.270671:1	-6753.1
rps11	AL-AM	MA	0.0034185	0.032495	0.105201	0.00124542	393	4	3.01721	0.982787	0.0105168	0.305282:0.685253:0.294497:0.523968:0.01:1	-542.965
rps11	AL-CA	MA	0.0326931	0.361771	0.0903696	6.22141e-13	393	36	28.608	7.392	0.117963	3.05758:2.98185:2.0027:2.26088:0.24031:1	-659.491
rps11	AL-EU	MA	0.109461	0.364018	0.300703	1.30115e-06	393	57	29.8944	27.1056	0.172858	1.4352:1.54541:1.07638:1.37646:0.377778:1	-742.681
rps11	AL-LJ	MA	0.0729264	0.39674	0.183814	2.1355e-10	393	50	32.9612	17.0388	0.157866	1.57544:1.52981:1.15812:1.31503:0.258975:1	-712.684
rps11	AL-NT	MA	0.0195296	0.301721	0.0647274	2.49122e-12	393	28	23.4149	4.58511	0.0896339	6.26533:5.81789:4.42172:5.93857:0.636216:1	-633.282
rps11	AL-RM	MA	0.0460088	0.839008	0.0548371	5.42689e-29	393	61	53.0786	7.9214	0.259095	2.75992:3.26828:1.7576:2.03346:0.145906:1	-701.895
rps11	CD-AC	MA	0.0536214	0.249825	0.214636	4.05555e-06	393	33	19.8803	13.1197	0.101773	4.9347:2.613:1.07258:1.47542:0.882602:1	-646.876
rps11	CD-BP	MA	0.0104026	0.0530373	0.196138	0.00541166	393	8	5.18874	2.81126	0.0217346	3.9934:1.7522:1.17532:1.46115:0.708175:1	-559.775
rps11	CD-CE	MA	0.0696856	0.329406	0.211549	1.41979e-08	393	43	26.0361	16.9639	0.133344	4.01385:3.87244:2.8318:3.03186:0.463283:1	-694.661
rps11	CD-EN	MA	0.0457345	0.140381	0.325789	0.00444519	393	25	13.6924	11.3076	0.0725095	8.12002:3.40139:2.2945:2.37234:0.650324:1	-627.625
rps11	CD-KO	MA	0.00667099	0.0546581	0.122049	0.00126713	393	7	5.15227	1.84773	0.0188556	3.26204:2.81203:1.52186:1.52186:0.383526:1	-556.549
rps11	CD-PY	MA	0.0349253	0.0680232	0.513432	0.128827	393	16	6.27945	9.72055	0.0431689	7.42111:7.96784:8.34737:8.50244:0.561126:1	-596.558
rps11	CD-RA	MA	0.0203095	0.0459677	0.44182	0.0870573	393	10	4.16424	5.83576	0.0264597	16.1061:19.3746:22.2284:22.4213:3.85991:1	-570.189
rps11	CD-RM	MA	0.0605648	0.768657	0.078793	1.13142e-24	393	60	49.037	10.963	0.24509	5.40089:5.70151:3.59955:4.03359:0.146017:1	-706.156
rps11	CD-VR	MA	0.0475282	0.352378	0.134879	7.84453e-11	393	37	26.2077	10.7923	0.122742	5.68509:4.21496:2.01267:2.57297:0.0628515:1	-654.417
rps11	CT-AC	MA	0.0538658	0.242099	0.222495	5.69046e-06	393	33	19.7916	13.2084	0.10093	4.8282:2.68315:1.18166:1.55742:0.904487:1	-648.044
rps11	CT-BP	MA	0.00996773	0.0445954	0.223515	0.0129806	393	7	4.2249	2.7751	0.0187594	3.14077:1.842:1.6471:2.61651:0.01:1	-556.035
rps11	CT-CE	MA	0.0702302	0.322254	0.217935	1.21115e-07	393	43	25.8837	17.1163	0.1327	4.03924:3.92262:2.87404:3.07375:0.4727:1	-694.993
rps11	CT-EN	MA	0.0450547	0.127337	0.353824	0.00821856	393	24	12.7032	11.2968	0.0684745	6.35212:3.11543:1.59349:1.69856:0.347226:1	-626.252
rps11	CT-KO	MA	0.00680056	0.0650802	0.104495	0.000424666	393	8	6.17317	1.82683	0.0220092	5.5086:4.26753:2.7418:3.02469:0.01:1	-560.524
rps11	CT-PY	MA	0.0344915	0.0571192	0.603852	0.212039	393	15	5.3269	9.6731	0.0401382	3.7844:4.45527:2.36816:2.6787:0.01:1	-591.793
rps11	CT-RA	MA	0.0199091	0.0355612	0.559855	0.1679	393	9	3.18398	5.81602	0.023581	4.22322:7.39521:3.0139:3.26522:0.01:1	-565.388
rps11	CT-RM	MA	0.0615615	0.814785	0.0755555	1.05199e-25	393	62	51.2303	10.7697	0.260703	6.0544:6.21319:4.09064:4.51051:0.141789:1	-709.675
rps11	CT-VR	MA	0.0489917	0.384452	0.127433	1.29128e-11	393	39	28.3686	10.6314	0.134116	6.81669:4.37459:1.77866:2.54648:0.0600979:1	-657.231
rps11	CZ-AC	MA	0.053819	0.282187	0.190721	3.63462e-07	393	35	21.944	13.056	0.109254	3.82133:2.04554:0.836399:1.48962:0.672386:1	-654.857
rps11	CZ-BP	MA	0.00887789	0.0756901	0.117293	0.000673365	393	9	6.46425	2.53575	0.0242568	1.27307:0.81553:0.640232:1.80761:0.01:1	-564.097
rps11	CZ-CE	MA	0.0682876	0.331129	0.206227	1.46446e-08	393	43	26.3129	16.6871	0.132786	5.91347:5.69363:4.32184:4.91144:0.659473:1	-694.624
rps11	CZ-EN	MA	0.0441417	0.1543	0.286076	0.000949143	393	26	14.9212	11.0788	0.0747803	4.56916:2.29377:1.18578:1.48198:0.250102:1	-634.407
rps11	CZ-KO	MA	0.00645137	0.0785743	0.0821053	9.77317e-05	393	9	7.25343	1.74657	0.0247906	1.79681:1.58481:0.943273:1.02733:0.205287:1	-566.79
rps11	CZ-PY	MA	0.0332548	0.0849851	0.391302	0.0339805	393	17	7.65786	9.34214	0.0458179	1.82125:2.23644:1.22214:1.69774:0.01:1	-600.496
rps11	CZ-RA	MA	0.0194551	0.0630592	0.308522	0.0403965	393	11	5.30108	5.69892	0.0291784	1.56454:3.13238:1.00104:1.72157:0.01:1	-574.679
rps11	CZ-RM	MA	0.0607078	0.841419	0.0721493	1.38935e-26	393	63	52.409	10.591	0.266109	4.72778:4.91841:3.27255:3.6196:0.188157:1	-713.738
rps11	CZ-VR	MA	0.0480501	0.396044	0.121325	2.19296e-12	393	40	29.3371	10.6629	0.135141	4.66778:3.1901:1.44067:1.95396:0.185019:1	-663.486
rps12	AL-AM	MA	1.13277e-05	0.0113277	0.001	0.0955277	339	1	0.997157	0.00284292	0.00294985	30:19.575:19.6154:19.6154:0.01:1	-457.268
rps12	AL-CA	MA	0.0164031	0.0962598	0.170405	0.00228025	339	12	7.93161	4.06839	0.0363171	3.23707:2.88664:1.72362:1.71033:0.543888:1	-511.524
rps12	AL-EU	MA	0.0116725	0.123804	0.0942821	6.4512e-06	339	13	10.1115	2.88845	0.039498	1.34238:1.35666:0.835292:0.889213:0.142604:1	-516.268
rps12	AL-LJ	MA	0.0373154	0.087424	0.426833	0.0608649	339	16	6.72251	9.27749	0.0491523	3.12102:3.63832:1.89544:1.87586:0.825587:1	-530.252
rps12	AL-NT	MA	0.0119571	0.0839385	0.142451	0.00273465	339	10	6.95969	3.04031	0.0296576	1.55146:1.33273:0.896377:0.896377:0.195149:1	-502.679
rps12	AL-RM	MA	0.0162528	0.163068	0.0996686	7.04195e-07	339	16	12.0123	3.98773	0.0501534	4.27033:5.29969:2.31569:2.30216:0.625495:1	-519.438
rps12	CD-AC	MA	0.0119584	0.069713	0.171538	0.00169896	339	9	6.10093	2.89907	0.0272774	2.21379:1.40696:0.91254:1.00898:0.413703:1	-500.966
rps12	CD-BP	MA	0.00394463	0.0363986	0.108373	0.0433822	339	4	2.9866	1.0134	0.0118008	1.12334:1.2197:0.633927:0.633927:0.6145:1	-476.279
rps12	CD-CE	MA	0.0173468	0.079509	0.218174	0.00861083	339	11	6.79594	4.20406	0.0335542	6.33756:5.29827:2.86293:2.86293:0.630611:1	-508.362
rps12	CD-EN	MA	0.00787517	0.0126663	0.621743	0.698919	339	3	0.952741	2.04726	0.00895034	0.410255:0.896014:0.298467:0.298467:0.636102:1	-472.171
rps12	CD-KO	MA	1.83925e-05	0.0183925	0.001	0.0592895	339	1	0.994822	0.00517784	0.00297967	0.01:0.01:0.01:0.01:7.29317:1	-457.87
rps12	CD-PY	MA	0.00384338	0.0130741	0.293969	0.58903	339	2	0.99395	1.00605	0.0059209	0.01:0.01:0.01:0.01:0.486552:1	-465.389
rps12	CD-RA	MA	0.011858	0.0247542	0.479028	0.184796	339	5	2.00596	2.99404	0.0149913	1.14669:1.13263:0.805641:0.90002:0.427082:1	-485.143
rps12	CD-RM	MA	0.00756111	0.135516	0.0557948	3.5079e-07	339	12	10.0414	1.95863	0.0360212	0.842032:1.73516:0.488567:0.488567:0.364075:1	-503.328
rps12	CD-VR	MA	0.00814001	0.0840369	0.0968623	0.00120153	339	9	6.98861	2.01139	0.0272512	3.27197:2.89211:1.98778:2.20238:0.603802:1	-499.366
rps12	CT-AC	MA	0.0206951	0.0719597	0.287593	0.0474906	339	11	5.93473	5.06527	0.0336155	4.07376:4.18541:2.28844:2.3762:0.01:1	-508.288
rps12	CT-BP	MA	0.0120504	0.0376723	0.319873	0.210863	339	6	2.87739	3.12261	0.0178832	4.80872:9.61383:2.16339:2.16339:0.01:1	-483.582
rps12	CT-CE	MA	0.026003	0.0824261	0.31547	0.0308353	339	13	6.71567	6.28433	0.0402287	17.3907:17.8463:8.01168:8.01168:0.01:1	-513.509
rps12	CT-EN	MA	0.0155071	0.0142428	1.08877	0.788228	339	5	0.911895	4.0881	0.0152601	1.49943:10.0619:0.923416:0.923416:0.01:1	-478.171
rps12	CT-KO	MA	0.00771974	0.0134712	0.573057	0.691132	339	3	0.978226	2.02177	0.00896826	9.79925:30:9.53564:9.53564:0.01:1	-469.344
rps12	CT-PY	MA	0.0116896	0.0135216	0.864512	0.748122	339	4	0.922898	3.0771	0.0120668	1.54146:7.16478:0.948067:0.948067:0.01:1	-474.751
rps12	CT-RA	MA	0.0161695	0.0240308	0.672865	0.515973	339	6	1.9291	4.0709	0.0180701	2.10862:2.89538:1.16335:1.16335:0.01:1	-486.209
rps12	CT-RM	MA	0.0150323	0.158863	0.0946247	1.73177e-06	339	14	10.079	3.921	0.0431723	0.910585:4.22722:0.245261:0.245261:0.01:1	-506.382
rps12	CT-VR	MA	0.0168274	0.0849905	0.197992	0.00613213	339	11	6.85505	4.14495	0.0336414	7.17274:8.09144:4.76355:4.96966:0.01:1	-506.299
rps12	CZ-AC	MA	0.0121552	0.056285	0.215958	0.00611049	339	8	5.07271	2.92729	0.0241728	3.06472:1.89419:1.17686:1.33174:0.01:1	-495.12
rps12	CZ-BP	MA	0.0039592	0.0232626	0.170196	0.149184	339	3	1.99786	1.00214	0.00884956	2.55543:2.71841:1.20614:1.20614:0.01:1	-470.406
rps12	CZ-CE	MA	0.0176067	0.0664207	0.265078	0.0406609	339	10	5.77102	4.22898	0.0305738	14.0288:11.5456:5.28029:5.28029:0.01:1	-501.982
rps12	CZ-EN	MA	0.00796894	0.000159379	50	0.597788	339	2	0.012411	1.98759	0.00611082	1.09687:1.99356:0.664069:0.664069:0.01:1	-464.918
rps12	CZ-KO	MA	NA	NA	NA	NA	339	0	NA	NA	NA	0.495003:0.463094:0.508005:0.500446:0.385199:1	-452.767
rps12	CZ-PY	MA	0.00400644	8.01287e-05	50	0.526079	339	1	0.00663191	0.993368	0.00302381	0.01:0.01:0.01:0.01:0.01:1	-458.278
rps12	CZ-RA	MA	0.0120152	0.0121745	0.986919	0.374993	339	4	1.01198	2.98802	0.0120551	1.97929:1.85968:1.44526:1.53966:0.01:1	-478.3
rps12	CZ-RM	MA	0.00762631	0.120684	0.0631921	1.71793e-06	339	11	9.02222	1.97778	0.0329247	1.03555:2.18451:0.56198:0.56198:0.01:1	-498.089
rps12	CZ-VR	MA	0.00830239	0.0700762	0.118477	0.00430318	339	8	5.94896	2.05104	0.0241011	5.09054:4.48466:3.15612:3.39657:0.01:1	-493.77
rps14	AL-AM	MA	0.0126946	0.0170806	0.743219	0.34609	294	4	1.10876	2.89124	0.0136674	0.997377:2.06701:1.14989:1.3693:0.01:1	-414.247
rps14	AL-CA	MA	0.0428397	0.194508	0.220246	0.000394517	294	21	11.9875	9.01245	0.0772041	3.63911:3.54378:2.68848:2.78924:0.422978:1	-477.45
rps14	AL-EU	MA	0.0477221	0.0887134	0.537935	0.193917	294	16	5.26544	10.7346	0.0562801	7.61704:10.5033:11.1739:11.1512:7.46308:1	-462.696
rps14	AL-LJ	MA	0.0453098	0.16828	0.269252	0.00291119	294	20	10.3436	9.65645	0.0728367	8.06633:10.1166:10.9453:10.9105:1.95682:1	-477.068
rps14	AL-NT	MA	0.0359297	0.093836	0.382899	0.0749807	294	14	5.99581	8.00419	0.0488366	19.905:19.8409:24.1081:24.2409:3.56825:1	-455.491
rps14	AL-RM	MA	0.0480381	0.287867	0.166876	6.78405e-07	294	26	16.3511	9.64887	0.100908	3.11008:3.37568:2.81506:2.81926:1.54005:1	-490.255
rps14	CD-AC	MA	0.0605742	0.324161	0.186865	1.71245e-06	294	30	18.9901	11.0099	0.124823	3.99125:2.29717:0.942406:1.09224:0.185133:1	-494.679
rps14	CD-BP	MA	0.0223669	0.000447338	50	0.433842	294	5	0.0309613	4.96904	0.0171601	5.06119:2.54778:1.91207:2.09522:0.01:1	-412.994
rps14	CD-CE	MA	0.0499637	0.162433	0.307596	0.00371378	294	21	11.7204	9.27964	0.0814324	8.19934:3.96607:1.10299:1.1905:0.428054:1	-473.012
rps14	CD-EN	MA	0.0486961	0.154001	0.316206	0.00356156	294	20	10.1853	9.81472	0.0747137	6.39393:4.89693:2.70087:3.23005:0.01:1	-468.562
rps14	CD-KO	MA	0.021235	0.0356765	0.59521	0.251903	294	7	2.29502	4.70498	0.0244844	0.910982:0.874512:0.490835:0.570666:0.01:1	-423.977
rps14	CD-PY	MA	0.0175928	0.000351857	50	0.353921	294	4	0.0238144	3.97619	0.0136196	2.60084:2.01601:1.55461:1.6718:0.01:1	-408.474
rps14	CD-RA	MA	0.01674	0.0369728	0.452766	0.202708	294	6	2.28366	3.71634	0.0211439	0.658515:0.504339:0.307577:0.404438:0.01:1	-418.802
rps14	CD-RM	MA	0.045524	0.448905	0.101411	2.65915e-11	294	32	23.8349	8.16511	0.137662	2.13569:2.26774:1.45737:1.75287:0.378026:1	-499.982
rps14	CD-VR	MA	0.0505504	0.260325	0.194182	2.059e-05	294	25	14.8975	10.1025	0.0972472	3.16226:2.61909:2.07286:3.0053:0.594396:1	-490.747
rps14	CT-AC	MA	0.0560231	0.321637	0.174181	8.4289e-07	294	29	18.8666	10.1334	0.121067	5.0761:2.85684:1.16475:1.33795:0.242968:1	-491.228
rps14	CT-BP	MA	0.0173491	0.000348925	49.7215	0.338185	294	4	0.0214962	3.9785	0.0137491	18.7977:11.7001:19.1003:20.0668:0.01:1	-408.794
rps14	CT-CE	MA	0.0456891	0.159408	0.286617	0.00214181	294	20	11.4306	8.56936	0.0771412	12.4043:5.9019:1.80264:2.0229:0.897566:1	-468.556
rps14	CT-EN	MA	0.044837	0.154174	0.290821	0.00673113	294	19	9.90787	9.09213	0.0711487	10.677:8.08141:5.52954:6.53234:0.01:1	-464.869
rps14	CT-KO	MA	0.0168845	0.0346178	0.48774	0.212609	294	6	2.28087	3.71913	0.0209675	1.43046:1.36676:0.779449:0.881776:0.01:1	-420.49
rps14	CT-PY	MA	0.0128005	0.000258368	49.5435	0.679727	294	3	0.0156804	2.98432	0.0102099	16.0138:13.4359:23.4169:24.647:0.01:1	-403.798
rps14	CT-RA	MA	0.0124186	0.0357657	0.347222	0.178296	294	5	2.26407	2.73593	0.0176298	1.01826:0.773252:0.485517:0.61685:0.01:1	-415.254
rps14	CT-RM	MA	0.0413032	0.45799	0.0901838	4.30285e-12	294	31	23.6024	7.3976	0.134409	2.66185:2.82566:1.98535:2.54955:0.571715:1	-495.781
rps14	CT-VR	MA	0.0461617	0.268002	0.172244	5.84242e-06	294	24	14.7207	9.27933	0.0937699	5.09927:4.20043:3.76029:5.94827:1.22248:1	-486.419
rps14	CZ-AC	MA	0.0605742	0.324161	0.186865	1.71245e-06	294	30	18.9901	11.0099	0.124823	3.99125:2.29717:0.942406:1.09224:0.185133:1	-494.679
rps14	CZ-BP	MA	0.0223669	0.000447338	50	0.433842	294	5	0.0309613	4.96904	0.0171601	5.06119:2.54778:1.91207:2.09522:0.01:1	-412.994
rps14	CZ-CE	MA	0.0499637	0.162433	0.307596	0.00371378	294	21	11.7204	9.27964	0.0814324	8.19934:3.96607:1.10299:1.1905:0.428054:1	-473.012
rps14	CZ-EN	MA	0.0486961	0.154001	0.316206	0.00356156	294	20	10.1853	9.81472	0.0747137	6.39393:4.89693:2.70087:3.23005:0.01:1	-468.562
rps14	CZ-KO	MA	0.021235	0.0356765	0.59521	0.251903	294	7	2.29502	4.70498	0.0244844	0.910982:0.874512:0.490835:0.570666:0.01:1	-423.977
rps14	CZ-PY	MA	0.0175928	0.000351857	50	0.353921	294	4	0.0238144	3.97619	0.0136196	2.60084:2.01601:1.55461:1.6718:0.01:1	-408.474
rps14	CZ-RA	MA	0.01674	0.0369728	0.452766	0.202708	294	6	2.28366	3.71634	0.0211439	0.658515:0.504339:0.307577:0.404438:0.01:1	-418.802
rps14	CZ-RM	MA	0.045524	0.448905	0.101411	2.65915e-11	294	32	23.8349	8.16511	0.137662	2.13569:2.26774:1.45737:1.75287:0.378026:1	-499.982
rps14	CZ-VR	MA	0.0505504	0.260325	0.194182	2.059e-05	294	25	14.8975	10.1025	0.0972472	3.16226:2.61909:2.07286:3.0053:0.594396:1	-490.747
rps15	AL-AM	MA	0.00911603	0.0224	0.406966	0.284203	261	3	1.09252	1.90748	0.0116271	0.332504:0.607427:0.223794:0.223794:0.01:1	-354.738
rps15	AL-CA	MA	0.159607	0.408898	0.390334	0.000718361	261	44	17.4775	26.5225	0.21061	1.82971:1.78317:1.34337:1.76226:0.210926:1	-502.798
rps15	AL-EU	MA	0.166987	0.336615	0.496077	0.0205803	261	43	14.3824	28.6176	0.200838	1.95714:1.96202:1.50529:2.07025:0.345215:1	-498.793
rps15	AL-LJ	MA	0.216118	0.460573	0.469237	0.00283978	258	52	20.4201	31.5799	0.273023	1.85752:1.54762:1.0435:1.13151:0.259699:1	-520.59
rps15	AL-NT	MA	0.133046	0.332771	0.399814	0.00518815	261	37	13.6652	23.3348	0.170938	1.45883:1.66551:1.10578:1.86676:0.256724:1	-481.826
rps15	AL-RM	MA	0.194126	0.480499	0.404009	0.000250623	261	51	21.1904	29.8096	0.25802	3.63036:3.72653:2.38056:2.40687:0.398482:1	-511.895
rps15	CD-AC	MA	0.0942355	0.406385	0.231887	3.79409e-06	261	34	19.7816	14.2184	0.170376	5.03006:3.18349:1.32903:1.31657:0.487351:1	-459.842
rps15	CD-BP	MA	0.0328693	0.0282074	1.16527	0.919351	261	8	1.58727	6.41273	0.0318257	13.0995:13.9519:8.36928:8.36928:2.37952:1	-379.688
rps15	CD-CE	MA	0.11102	0.191185	0.580694	0.128235	261	29	8.40895	20.591	0.126387	3.26835:3.00512:2.5941:2.70571:1.69157:1	-451.012
rps15	CD-EN	MA	0.0789119	0.167576	0.470901	0.0835994	261	22	7.18275	14.8172	0.0953901	3.00086:2.03073:1.68141:2.92072:1.66547:1	-428.569
rps15	CD-KO	MA	0.0415283	0.0734833	0.56514	0.235326	261	12	3.75041	8.24959	0.0480601	1.8491:2.16217:1.27582:1.27582:0.441704:1	-396.584
rps15	CD-PY	MA	0.0328153	0.0282743	1.16061	0.934863	261	8	1.74034	6.25966	0.0317075	8.93568:13.1679:4.06375:4.06375:0.01:1	-380.428
rps15	CD-RA	MA	0.04329	0.0303803	1.42493	0.652408	261	10	1.6997	8.3003	0.0403739	5.79001:6.60771:3.15159:3.15159:0.411713:1	-387.508
rps15	CD-RM	MA	0.149458	0.489654	0.305233	1.5269e-05	261	45	21.9714	23.0286	0.226186	4.74853:3.79503:2.24207:2.23952:1.339:1	-492.574
rps15	CD-VR	MA	0.108757	0.36238	0.300118	0.000107803	261	36	18.9675	17.0325	0.172288	6.18677:3.01565:1.36607:1.37419:1.17318:1	-467.56
rps15	CT-AC	MA	0.0816681	0.398202	0.205092	1.25885e-06	261	32	19.7236	12.2764	0.160118	5.15666:3.04017:1.21875:1.21025:0.497695:1	-453.108
rps15	CT-BP	MA	0.0169824	0.0282279	0.601618	0.415831	261	5	1.62874	3.37126	0.0195149	30:29.687:22.6477:22.6477:0.01:1	-365.663
rps15	CT-CE	MA	0.0988364	0.188652	0.523909	0.0695053	261	27	8.52767	18.4723	0.116329	3.21258:2.85626:2.31548:2.4817:1.48045:1	-445.559
rps15	CT-EN	MA	0.0789728	0.170469	0.463268	0.0835398	261	22	7.45517	14.5448	0.09653	3.48429:2.78071:2.18146:3.5439:1.27538:1	-430.191
rps15	CT-KO	MA	0.0253519	0.0749196	0.338389	0.13813	261	9	3.95872	5.04128	0.0357581	1.89243:1.99144:1.15607:1.15607:0.194777:1	-383.73
rps15	CT-PY	MA	0.0260758	0.0322867	0.807633	0.555565	261	7	1.86073	5.13927	0.0274811	2.98654:3.66915:1.6771:1.6771:0.417586:1	-380.318
rps15	CT-RA	MA	0.0271168	0.0299207	0.906286	0.906984	261	7	1.78483	5.21517	0.0277806	9.48662:9.77775:4.20033:4.20033:0.01:1	-373.786
rps15	CT-RM	MA	0.135286	0.477438	0.283359	8.03962e-06	261	43	21.9303	21.0697	0.213214	4.7352:3.6307:2.05242:2.0645:1.34226:1	-486.367
rps15	CT-VR	MA	0.0957812	0.354826	0.269939	1.68887e-05	261	34	19.0935	14.9065	0.162336	6.41421:2.82182:1.13652:1.16829:1.1777:1	-460.653
rps15	CZ-AC	MA	0.0942355	0.406385	0.231887	3.79409e-06	261	34	19.7816	14.2184	0.170376	5.03006:3.18349:1.32903:1.31657:0.487351:1	-459.842
rps15	CZ-BP	MA	0.0328693	0.0282074	1.16527	0.919351	261	8	1.58727	6.41273	0.0318257	13.0995:13.9519:8.36928:8.36928:2.37952:1	-379.688
rps15	CZ-CE	MA	0.11102	0.191185	0.580694	0.128235	261	29	8.40895	20.591	0.126387	3.26835:3.00512:2.5941:2.70571:1.69157:1	-451.012
rps15	CZ-EN	MA	0.0789119	0.167576	0.470901	0.0835994	261	22	7.18275	14.8172	0.0953901	3.00086:2.03073:1.68141:2.92072:1.66547:1	-428.569
rps15	CZ-KO	MA	0.0415283	0.0734833	0.56514	0.235326	261	12	3.75041	8.24959	0.0480601	1.8491:2.16217:1.27582:1.27582:0.441704:1	-396.584
rps15	CZ-PY	MA	0.0328153	0.0282743	1.16061	0.934863	261	8	1.74034	6.25966	0.0317075	8.93568:13.1679:4.06375:4.06375:0.01:1	-380.428
rps15	CZ-RA	MA	0.04329	0.0303803	1.42493	0.652408	261	10	1.6997	8.3003	0.0403739	5.79001:6.60771:3.15159:3.15159:0.411713:1	-387.508
rps15	CZ-RM	MA	0.149458	0.489654	0.305233	1.5269e-05	261	45	21.9714	23.0286	0.226186	4.74853:3.79503:2.24207:2.23952:1.339:1	-492.574
rps15	CZ-VR	MA	0.108757	0.36238	0.300118	0.000107803	261	36	18.9675	17.0325	0.172288	6.18677:3.01565:1.36607:1.37419:1.17318:1	-467.56
rps18	AL-AM	MA	0.00916555	0.0204746	0.447655	0.285014	270	3	1.05128	1.94872	0.0113654	3.81828:7.69286:8.15469:15.5363:0.01:1	-369.417
rps18	AL-CA	MA	0.0267203	0.202481	0.131964	3.13109e-05	270	16	10.7454	5.2546	0.0640715	15.5132:16.7614:12.3223:19.8982:4.25338:1	-420.284
rps18	AL-EU	MA	0.052557	0.467508	0.11242	2.66481e-10	270	30	20.7665	9.23351	0.136298	7.43638:7.56755:5.73409:11.4116:2.431:1	-465.411
rps18	AL-LJ	MA	0.079353	0.274616	0.28896	0.000402438	270	29	14.6193	14.3807	0.123689	1.73946:1.65322:1.19461:1.30257:0.386619:1	-471.778
rps18	AL-NT	MA	0.0357622	0.125696	0.284512	0.0270774	270	14	6.96888	7.03112	0.0555446	2.51721:2.40319:1.84337:2.04386:0.372827:1	-416.7
rps18	AL-RM	MA	0.0428216	0.389058	0.110065	1.2885e-09	270	26	18.2701	7.72993	0.114299	4.67777:4.33903:3.32051:5.21681:0.302122:1	-448.385
rps18	CD-AC	MA	0.0657833	0.337292	0.195033	4.55059e-06	270	28	16.8165	11.1835	0.127352	3.55559:3.39302:2.02906:2.02583:0.304502:1	-456.803
rps18	CD-BP	MA	0.0203815	0.0318954	0.63901	0.499629	270	6	1.93342	4.06658	0.0230644	2.84195:2.56716:1.34823:1.34823:0.01:1	-381.439
rps18	CD-CE	MA	0.0813374	0.16796	0.484267	0.0687779	270	24	8.8405	15.1595	0.100413	6.09041:5.03334:4.21962:4.24798:1.81166:1	-460.614
rps18	CD-EN	MA	0.047882	0.181216	0.264227	0.00275425	270	19	10.128	8.87201	0.07878	3.35686:3.51599:1.95985:1.98533:0.239443:1	-438.591
rps18	CD-KO	MA	0.00909104	0.036547	0.248749	0.168553	270	4	2.1219	1.8781	0.0151145	1.11232:1.03803:0.548695:0.548695:0.01:1	-367.148
rps18	CD-PY	MA	0.0460842	0.000921684	50	0.14757	270	8	0.0533923	7.94661	0.0347274	6.12352:1.5356:0.697441:0.697441:1.39012:1	-385.355
rps18	CD-RA	MA	0.0282729	0.0418748	0.675178	0.354485	270	8	2.6383	5.3617	0.0316649	13.6225:10.8714:4.71953:4.71953:0.01:1	-385.993
rps18	CD-RM	MA	0.0839942	0.434764	0.193195	1.57034e-07	270	34	19.5641	14.4359	0.156778	5.93965:6.04117:5.75613:6.02916:0.838033:1	-472.36
rps18	CD-VR	MA	0.0619725	0.232719	0.266297	0.000702563	270	23	11.6928	11.3072	0.0988401	8.41855:7.77772:6.7376:6.79105:1.09677:1	-445.962
rps18	CT-AC	MA	0.0591254	0.366202	0.161456	5.89436e-08	270	28	18.0029	9.99714	0.128296	2.65869:2.48048:1.59448:1.59204:0.241146:1	-457.529
rps18	CT-BP	MA	0.0142841	0.0525417	0.271862	0.103521	270	6	3.07455	2.92545	0.0227859	1.04004:0.78113:0.497389:0.497389:0.01:1	-381.001
rps18	CT-CE	MA	0.0731546	0.19054	0.383932	0.00835006	270	24	10.4503	13.5497	0.0999726	4.61185:3.5912:2.5866:2.59978:0.935234:1	-461.491
rps18	CT-EN	MA	0.04076	0.206639	0.197252	0.000112012	270	19	11.4389	7.56108	0.0788842	2.28551:2.33946:1.36013:1.38117:0.179688:1	-439
rps18	CT-KO	MA	0.00417336	0.0603881	0.0691089	0.00049556	270	4	3.117	0.882996	0.0151978	0.327508:0.134897:0.109181:0.109181:0.01:1	-364.183
rps18	CT-PY	MA	0.0375735	0.0234633	1.60137	0.62477	270	8	1.39636	6.60364	0.0340042	3.48976:0.100628:0.089775:0.089775:0.954005:1	-385.833
rps18	CT-RA	MA	0.0214444	0.0610738	0.351122	0.142804	270	8	3.85974	4.14026	0.0312173	4.49642:3.06126:1.52616:1.52616:0.01:1	-387.127
rps18	CT-RM	MA	0.0763924	0.459281	0.16633	2.39505e-08	270	34	20.9097	13.0903	0.156767	4.49712:4.50231:3.75802:3.98888:0.560583:1	-471.903
rps18	CT-VR	MA	0.0544607	0.256175	0.212592	2.73991e-05	270	23	13.1404	9.85958	0.0989949	6.03994:5.38064:3.81923:3.85288:0.545244:1	-446.127
rps18	CZ-AC	MA	0.0595069	0.362343	0.164228	5.37576e-07	270	28	17.8959	10.1041	0.127745	2.75386:2.52936:1.59812:1.59581:0.395443:1	-457.43
rps18	CZ-BP	MA	0.0140467	0.053987	0.260187	0.104003	270	6	3.12139	2.87861	0.0228355	1.20706:0.890061:0.558248:0.558248:0.202024:1	-382.659
rps18	CZ-CE	MA	0.0746268	0.192975	0.386718	0.00568943	270	24	10.0042	13.9958	0.100256	4.91024:3.71941:3.04128:3.09401:2.35301:1	-460.809
rps18	CZ-EN	MA	0.040949	0.206959	0.19786	0.000104194	270	19	11.3871	7.61286	0.0788605	2.38096:2.41223:1.42761:1.44637:0.353522:1	-439.361
rps18	CZ-KO	MA	0.00426815	0.0652039	0.0654584	0.000354897	270	4	3.08531	0.914691	0.0152891	0.363822:0.145107:0.116339:0.116339:0.345994:1	-365.41
rps18	CZ-PY	MA	0.037185	0.0232527	1.59917	0.909876	270	8	1.1597	6.8403	0.0342133	3.93657:0.1031:0.0948364:0.0948364:2.8805:1	-384.912
rps18	CZ-RA	MA	0.0215948	0.061427	0.351553	0.139318	270	8	3.81656	4.18344	0.0312676	4.99449:3.30039:1.66003:1.66003:0.498741:1	-387.845
rps18	CZ-RM	MA	0.0775656	0.460632	0.16839	1.83485e-08	270	34	20.6904	13.3096	0.157037	4.84135:4.80854:4.60797:4.84705:0.993178:1	-472.72
rps18	CZ-VR	MA	0.0555058	0.257833	0.215279	0.000129221	270	23	12.8993	10.1007	0.0991356	6.29626:5.5182:4.37371:4.46503:1.48624:1	-445.928
rps19	AL-AM	MA	0.0101005	0.00020201	50	0.548829	246	2	0.00921302	1.99079	0.00824048	1.3212:2.48353:0.770353:0.770353:0.01:1	-323.157
rps19	AL-CA	MA	0.0608539	0.607242	0.100214	4.16192e-11	246	28	19.4157	8.58429	0.161815	1.17399:1.09024:0.832514:1.07267:0.0941965:1	-420.273
rps19	AL-EU	MA	0.0765392	0.64866	0.117996	4.08628e-11	246	30	19.0246	10.9754	0.173687	0.573078:0.541269:0.438415:1.13289:0.601891:1	-437.673
rps19	AL-LJ	MA	0.095223	0.66613	0.14295	1.25803e-10	246	35	22.3639	12.6361	0.210497	1.34494:1.23335:0.913211:0.930158:0.330041:1	-446.009
rps19	AL-NT	MA	0.0612887	0.581437	0.105409	2.06227e-10	246	28	19.607	8.39303	0.164065	1.39622:1.14228:0.816419:0.881815:0.219412:1	-420.089
rps19	AL-RM	MA	0.0839597	0.823803	0.101917	1.12375e-14	246	37	26.3302	10.6698	0.23264	1.42743:1.51963:0.977875:1.01442:0.49192:1	-446.084
rps19	CD-AC	MA	0.0754826	5.22117	0.014457	0	246	31	26.6378	4.36225	0.492898	0.210788:5.44152:0.0723103:21.2161:12.0454:1	-416.895
rps19	CD-BP	MA	0.00958682	0.0754672	0.127033	0.00375117	246	5	3.14785	1.85215	0.0212848	1.44269:1.72517:0.800865:0.800865:0.616997:1	-340.495
rps19	CD-CE	MA	0.0831229	0.276363	0.300774	0.00341642	246	25	10.8708	14.1292	0.119437	3.86896:2.98172:2.57632:3.40117:2.99705:1	-422.162
rps19	CD-EN	MA	0.0319951	0.261541	0.122333	5.22779e-06	246	16	10.3311	5.66885	0.0738417	1.13387:1.12023:0.85557:1.06244:0.792503:1	-386.321
rps19	CD-KO	MA	0.00471094	0.0796509	0.0591449	0.000246731	246	4	3.08423	0.915773	0.0171589	0.880928:0.89491:0.463814:0.463814:0.552174:1	-333.634
rps19	CD-PY	MA	0.00958682	0.0754672	0.127033	0.00375117	246	5	3.14785	1.85215	0.0212848	1.44269:1.72517:0.800865:0.800865:0.616997:1	-340.495
rps19	CD-RA	MA	0.122905	0.233369	0.526655	0.079723	246	30	8.89632	21.1037	0.142974	2.59787:2.43423:2.06455:2.08327:1.89017:1	-428.272
rps19	CD-RM	MA	0.078417	1.04027	0.0753815	2.4048e-18	246	38	28.5658	9.43415	0.257161	1.4523:2.05238:0.994948:1.12936:2.1141:1	-439.248
rps19	CD-VR	MA	0.102029	0.48694	0.209531	8.34122e-07	246	34	17.751	16.249	0.173724	1.40956:1.81285:1.04431:1.16586:1.33853:1	-443.818
rps19	CT-AC	MA	0.0823098	3.50191	0.0235043	0	246	31	24.9927	6.00729	0.386916	0.516706:6.92731:0.255511:24.5272:10.0221:1	-418.177
rps19	CT-BP	MA	0.0099542	0.0224984	0.44244	0.285406	246	3	1.07366	1.92634	0.0124356	3.23585:3.03055:1.32689:1.32689:0.01:1	-330.108
rps19	CT-CE	MA	0.0844354	0.255446	0.330541	0.00369532	246	25	10.4746	14.5254	0.117352	3.64938:3.11745:2.86699:3.41152:2.26358:1	-420.987
rps19	CT-EN	MA	0.0336743	0.187898	0.179216	0.000960736	246	14	7.81804	6.18196	0.06217	1.15099:1.02997:0.760713:0.909747:0.59639:1	-379.256
rps19	CT-KO	MA	0.00477431	0.023149	0.206242	0.252739	246	2	1.07444	0.925556	0.00832376	2.03682:0.792657:0.433376:0.433376:0.01:1	-322.899
rps19	CT-PY	MA	0.0099542	0.0224984	0.44244	0.285406	246	3	1.07366	1.92634	0.0124356	3.23585:3.03055:1.32689:1.32689:0.01:1	-330.108
rps19	CT-RA	MA	0.121714	0.291911	0.416955	0.0130104	246	32	11.2245	20.7755	0.153005	2.10063:2.07876:1.41277:1.41723:0.893151:1	-435.739
rps19	CT-RM	MA	0.0789087	0.913144	0.0864142	3.34544e-16	246	38	27.9093	10.0907	0.239835	1.66137:2.25327:1.05536:1.11122:1.58639:1	-438.358
rps19	CT-VR	MA	0.102402	0.3797	0.269692	2.1125e-05	246	32	15.0227	16.9773	0.155828	1.56612:1.81238:1.13666:1.18708:1.0125:1	-440.182
rps19	CZ-AC	MA	0.0758801	4.41839	0.0171737	0	246	32	27.1749	4.82512	0.458853	0.421111:7.43191:0.184479:29.095:18.2602:1	-418.009
rps19	CZ-BP	MA	0.0104308	0.0435157	0.239702	0.0233223	246	4	2.00834	1.99166	0.0168711	7.3742:5.80279:5.19928:5.19928:8.18785:1	-337.093
rps19	CZ-CE	MA	0.0851497	0.297014	0.286686	0.00103363	246	26	12.1296	13.8704	0.127618	13.6529:10.9551:9.62862:12.3932:8.31956:1	-424.061
rps19	CZ-EN	MA	0.0331113	0.218101	0.151816	4.38446e-05	246	15	9.18643	5.81357	0.0689032	1.97808:1.62077:1.2352:1.68476:1.52853:1	-383.827
rps19	CZ-KO	MA	0.00555332	0.0465962	0.119179	0.0772768	246	3	1.93495	1.06505	0.0128584	6.34229:1.60285:1.74013:1.74013:16.8389:1	-328.862
rps19	CZ-PY	MA	0.0104308	0.0435157	0.239702	0.0233223	246	4	2.00834	1.99166	0.0168711	7.3742:5.80279:5.19928:5.19928:8.18785:1	-337.093
rps19	CZ-RA	MA	0.123457	0.322975	0.38225	0.0024924	246	33	12.3989	20.6011	0.160774	2.34794:2.23211:1.64526:1.65691:1.31492:1	-439.641
rps19	CZ-RM	MA	0.0798817	1.01549	0.0786635	4.67647e-18	246	39	29.5948	9.40522	0.265518	2.32697:3.0414:1.72827:1.94298:2.59587:1	-441.133
rps19	CZ-VR	MA	0.103035	0.412377	0.249857	8.78943e-06	246	33	16.359	16.641	0.164034	1.85699:2.01318:1.50885:1.6292:1.42681:1	-443.979
rps2	AL-AM	MA	0.00758965	0.0248577	0.305324	0.0629122	702	8	4.01913	3.98087	0.0116584	2.69175:3.14272:1.41974:1.41974:0.01:1	-983.448
rps2	AL-CA	MA	0.0270723	0.334352	0.0809695	3.7588e-21	702	55	43.1074	11.8926	0.0967936	2.97471:4.2152:1.35976:1.37943:0.466117:1	-1143.42
rps2	AL-EU	MA	0.0606209	0.317865	0.190712	1.04273e-13	702	69	41.0394	27.9606	0.11688	1.35847:1.7573:0.795254:0.903977:0.505892:1	-1214.2
rps2	AL-LJ	MA	0.0560392	0.357883	0.156585	5.298e-17	702	71	46.1272	24.8728	0.123967	3.04833:3.10294:2.12322:2.12937:0.195864:1	-1208.64
rps2	AL-NT	MA	0.0272979	0.306309	0.0891188	2.82427e-18	702	52	39.7282	12.2718	0.0897713	1.98082:2.06307:1.45828:1.45828:0.225563:1	-1143.8
rps2	AL-RM	MA	0.0428322	0.549161	0.0779958	1.03259e-30	702	77	59.5559	17.4441	0.149307	1.57882:2.07532:0.865401:1.18865:0.550881:1	-1207.31
rps2	CD-AC	MA	0.0471045	0.38626	0.12195	1.00894e-19	699	66	44.1571	21.8429	0.114181	0.755811:0.780643:0.572104:0.807758:0.130152:1	-1193.42
rps2	CD-BP	MA	0.0047603	0.0507925	0.0937207	0.000232115	699	9	6.4813	2.5187	0.0137047	0.866701:0.939903:0.580485:1.20808:0.01:1	-974.188
rps2	CD-CE	MA	0.0375458	0.233028	0.161121	3.74116e-11	699	48	29.4476	18.5524	0.0773573	2.43904:2.43343:1.81007:2.34273:0.203323:1	-1137.43
rps2	CD-EN	MA	0.0210728	0.251613	0.0837509	5.36011e-15	699	39	28.547	10.453	0.0639868	0.47923:0.434505:0.33824:0.61498:0.356999:1	-1098.17
rps2	CD-KO	MA	0.0101257	0.0889873	0.113789	9.79305e-06	699	16	10.5995	5.40048	0.0245228	0.397019:0.74814:0.25268:0.760134:0.01:1	-1005.04
rps2	CD-PY	MA	0.00888361	0.0592568	0.149917	0.000216726	699	13	8.32412	4.67588	0.0194954	1.40855:1.65774:0.79467:0.982221:0.01:1	-994.096
rps2	CD-RA	MA	0.00878138	0.0678174	0.129485	5.73382e-05	699	14	9.40395	4.59605	0.0211464	1.40883:1.70774:0.818115:0.954045:0.117608:1	-999.296
rps2	CD-RM	MA	0.0489761	0.711387	0.0688459	1.58514e-40	699	90	71.0238	18.9762	0.184693	1.476:1.47632:1.09976:1.53079:0.181066:1	-1244.02
rps2	CD-VR	MA	0.0479515	0.352398	0.136072	9.07159e-18	699	65	43.0512	21.9488	0.112089	2.20607:2.18275:1.59062:1.75446:0.306941:1	-1184.18
rps2	CT-AC	MA	0.0423401	0.353399	0.119808	2.06903e-17	699	60	39.8946	20.1054	0.102085	0.674157:0.714769:0.511197:0.777423:0.148937:1	-1173.69
rps2	CT-BP	MA	0.00356337	0.0173351	0.205558	0.0165428	699	4	2.00963	1.99037	0.00593039	0.275602:0.573916:0.300002:0.609479:0.360309:1	-949.306
rps2	CT-CE	MA	0.0332687	0.199822	0.166492	8.63539e-10	699	42	25.2194	16.7806	0.0666028	2.53243:2.58249:1.89436:2.56215:0.246302:1	-1117
rps2	CT-EN	MA	0.0175736	0.23256	0.0755657	1.81056e-14	699	34	25.2274	8.77262	0.0559514	0.426155:0.381464:0.32154:0.63972:0.474733:1	-1077.84
rps2	CT-KO	MA	0.00855084	0.0555773	0.153855	0.000616935	699	11	6.26759	4.73241	0.0165111	0.0816797:1.06313:0.112191:0.383023:0.207405:1	-983.028
rps2	CT-PY	MA	0.00709983	0.0298992	0.237459	0.0111762	699	8	4.16634	3.83366	0.0117766	1.167:1.70978:0.724135:0.724135:0.179025:1	-972.58
rps2	CT-RA	MA	0.00696657	0.0398214	0.174945	0.00245816	699	9	5.21849	3.78151	0.013356	0.732931:1.13729:0.504361:0.504361:0.393819:1	-975.743
rps2	CT-RM	MA	0.0475292	0.655359	0.0725239	4.54899e-37	699	85	66.0198	18.9802	0.169974	1.60397:1.63262:1.20054:1.79084:0.21759:1	-1234.52
rps2	CT-VR	MA	0.0432841	0.315075	0.137377	2.21564e-15	699	59	38.7096	20.2904	0.0997244	2.21071:2.21537:1.59144:1.7734:0.360774:1	-1165.22
rps2	CZ-AC	MA	0.0448335	0.396231	0.11315	1.22072e-20	699	65	44.1554	20.8446	0.112774	0.590837:0.600279:0.448175:0.646282:0.104827:1	-1189.48
rps2	CZ-BP	MA	0.00280348	0.066393	0.0422255	1.38731e-05	699	8	6.52415	1.47585	0.0128061	0.134714:0.133619:0.100344:0.453076:0.01:1	-964.412
rps2	CZ-CE	MA	0.0350686	0.238385	0.147109	8.1836e-12	699	47	29.502	17.498	0.075475	1.51998:1.49896:1.11987:1.49077:0.141361:1	-1133.72
rps2	CZ-EN	MA	0.0194018	0.266391	0.0728319	2.88019e-16	699	38	28.3395	9.66046	0.0628827	0.311507:0.259772:0.203152:0.464588:0.315925:1	-1089.46
rps2	CZ-KO	MA	0.00816978	0.101656	0.0803667	1.20671e-06	699	15	10.6582	4.34183	0.023574	0.147996:0.336007:0.107134:0.497039:0.01:1	-997.303
rps2	CZ-PY	MA	0.00670252	0.0690218	0.0971073	2.83726e-05	699	12	8.4286	3.5714	0.0183217	0.347738:0.412487:0.260573:0.390385:0.01:1	-986.964
rps2	CZ-RA	MA	0.00661812	0.0776508	0.0852292	6.99558e-06	699	13	9.50108	3.49892	0.0199679	0.390547:0.475529:0.286719:0.403367:0.0670616:1	-991.947
rps2	CZ-RM	MA	0.0500648	0.702178	0.0712993	1.54108e-39	699	90	70.2727	19.7273	0.182144	1.31725:1.30877:0.977771:1.41719:0.160419:1	-1247.87
rps2	CZ-VR	MA	0.0451279	0.36017	0.125296	1.53834e-18	699	64	43.2462	20.7538	0.110352	1.59103:1.55459:1.16162:1.30248:0.22654:1	-1181.73
rps3	AL-AM	MA	0.00641385	0.0137002	0.468157	0.388965	648	5	1.77535	3.22465	0.00790702	9.12081:7.86495:6.77325:6.77325:4.72834:1	-872.403
rps3	AL-CA	MA	0.0859153	0.361158	0.237888	1.10654e-10	648	74	36.8876	37.1124	0.13855	2.1487:2.03889:1.51412:1.53821:0.414344:1	-1132.95
rps3	AL-EU	MA	0.0680182	0.515298	0.131998	2.66538e-21	648	77	48.8282	28.1718	0.151295	2.45961:2.91218:1.83841:2.88016:1.17422:1	-1131.14
rps3	AL-LJ	MA	0.104118	0.258138	0.403343	5.64084e-05	648	75	29.6025	45.3975	0.136191	2.76182:2.41105:1.57618:1.57522:0.623335:1	-1138.35
rps3	AL-NT	MA	0.056574	0.376953	0.150083	1.16335e-15	648	64	40.6413	23.3587	0.122911	3.08853:2.8629:2.07212:2.18462:0.815163:1	-1106.35
rps3	AL-RM	MA	0.0881534	0.533614	0.1652	1.31554e-20	648	88	53.0954	34.9046	0.177615	1.70304:1.63903:1.2479:1.31911:0.331643:1	-1177.53
rps3	CD-AC	MA	0.0837844	0.315857	0.26526	2.89829e-09	648	70	33.161	36.839	0.128517	2.52927:2.40328:1.73571:2.02977:0.457806:1	-1112.75
rps3	CD-BP	MA	0.0144094	0.0966236	0.149129	8.98284e-05	648	17	9.813	7.187	0.0283177	0.760676:0.726777:0.542043:0.871766:0.232904:1	-909.233
rps3	CD-CE	MA	0.0816351	0.325439	0.250846	2.9218e-09	648	67	31.4312	35.5688	0.125872	1.81547:2.08519:1.29777:1.89083:0.23265:1	-1102.28
rps3	CD-EN	MA	0.0548484	0.317364	0.172825	4.92578e-11	648	53	27.6517	25.3483	0.0964897	0.713133:1.03639:0.435129:1.04404:0.416007:1	-1048.22
rps3	CD-KO	MA	0.0118309	0.105999	0.111613	2.33182e-06	648	16	10.0834	5.91662	0.0268806	1.05909:1.21102:0.801808:1.58018:0.732696:1	-905.788
rps3	CD-PY	MA	0.0221188	0.161844	0.136668	8.60568e-08	648	27	16.4347	10.5653	0.0466155	1.5687:1.22829:0.860838:1.60281:0.552927:1	-952.019
rps3	CD-RA	MA	0.0233687	0.10023	0.23315	0.000355946	648	22	10.435	11.565	0.0367276	1.16484:0.689567:0.423334:0.810527:0.480311:1	-931.739
rps3	CD-RM	MA	0.0970453	0.704259	0.137798	2.14644e-26	648	95	59.5439	35.4561	0.211156	1.71367:1.46544:0.98123:1.53293:0.267175:1	-1179.77
rps3	CD-VR	MA	0.0626538	0.439	0.142719	8.86265e-18	648	67	41.0939	25.9061	0.132127	1.55196:1.4595:1.09132:1.3423:0.150915:1	-1091.48
rps3	CT-AC	MA	0.0815766	0.328812	0.248095	2.79845e-10	648	70	35.014	34.986	0.130753	3.72065:3.60286:2.33535:2.42744:0.389344:1	-1105.38
rps3	CT-BP	MA	0.0172481	0.0370654	0.465343	0.0979709	648	13	4.25846	8.74154	0.0209104	1.20686:0.85661:0.58976:0.58976:0.352199:1	-892.468
rps3	CT-CE	MA	0.0805126	0.322193	0.24989	2.67505e-09	648	66	31.3026	34.6974	0.124974	2.14647:2.65717:1.34338:1.82281:0.330181:1	-1096.99
rps3	CT-EN	MA	0.0551855	0.210029	0.262752	5.1335e-06	648	47	20.9248	26.0752	0.0821493	0.925628:1.11336:0.667593:0.839713:0.203101:1	-1032.02
rps3	CT-KO	MA	0.0152404	0.0387004	0.393804	0.0780416	648	12	4.19603	7.80397	0.0193398	1.3506:1.27743:0.928021:0.928021:0.749801:1	-890.91
rps3	CT-PY	MA	0.0264505	0.0862732	0.30659	0.0040251	648	23	10.3218	12.6782	0.0384	2.52885:1.26434:0.635917:0.706677:0.962891:1	-937.394
rps3	CT-RA	MA	0.0253793	0.0645701	0.393051	0.0248084	648	20	7.32485	12.6752	0.0326334	1.60652:1.00761:0.597813:0.597813:0.539259:1	-925.857
rps3	CT-RM	MA	0.0933459	0.694871	0.134336	5.82359e-26	648	93	58.8966	34.1034	0.206619	1.80526:1.61552:1.14206:1.68275:0.170803:1	-1172.63
rps3	CT-VR	MA	0.0662887	0.442496	0.149806	2.10007e-16	648	68	40.9392	27.0608	0.135798	1.74812:1.73872:1.31011:1.55883:0.0825718:1	-1095.05
rps3	CZ-AC	MA	0.0826574	0.374858	0.220503	8.02294e-12	648	74	38.8758	35.1242	0.13998	2.4192:2.32248:1.66831:1.83366:0.395795:1	-1121.84
rps3	CZ-BP	MA	0.0123728	0.0861372	0.143641	0.000197319	648	15	8.86972	6.13028	0.0250653	0.535316:0.387404:0.295261:0.396874:0.262239:1	-897.341
rps3	CZ-CE	MA	0.0798948	0.341714	0.233806	5.33668e-10	648	67	32.6163	34.3837	0.127422	1.63822:2.09072:1.04542:1.64829:0.30806:1	-1100.97
rps3	CZ-EN	MA	0.0533982	0.274597	0.19446	1.52037e-09	648	50	25.3109	24.6891	0.0901659	0.652942:0.875024:0.454902:0.769797:0.355395:1	-1041.3
rps3	CZ-KO	MA	0.0110177	0.0854678	0.128911	6.84989e-05	648	14	8.49984	5.50016	0.0233855	0.59925:0.577211:0.435397:0.565927:0.445339:1	-896.028
rps3	CZ-PY	MA	0.0208348	0.141475	0.147269	3.19828e-07	648	25	15.1104	9.88955	0.0429944	1.32566:0.691889:0.422582:0.821292:0.658836:1	-942.204
rps3	CZ-RA	MA	0.0205975	0.114475	0.17993	7.35425e-05	648	22	11.9734	10.0266	0.0372012	0.897907:0.583004:0.379446:0.459805:0.387129:1	-931.184
rps3	CZ-RM	MA	0.0969944	0.745032	0.130188	1.68272e-28	648	96	62.2185	33.7815	0.222328	1.71736:1.35194:0.811806:1.33033:0.289578:1	-1179.13
rps3	CZ-VR	MA	0.0618869	0.500165	0.123733	5.77919e-21	648	70	45.2337	24.7663	0.142676	1.4287:1.42145:1.08456:1.38085:0.144791:1	-1100.22
rps7	AL-AM	MA	0.00545207	0.000109041	50	0.570247	456	2	0.00992131	1.99008	0.00438596	1.09609:1.86975:0.674244:0.674244:0.01:1	-608.686
rps7	AL-CA	MA	0.0168863	0.0440974	0.382931	0.0744143	456	10	4.19506	5.80494	0.0227843	3.54403:4.03884:2.0821:2.05277:0.287102:1	-653.169
rps7	AL-EU	MA	0.0342896	0.0332998	1.02973	0.731487	456	15	3.12092	11.8791	0.0340788	3.15171:3.31763:1.93287:1.91365:0.774784:1	-678.168
rps7	AL-LJ	MA	0.0786164	0.0698527	1.12546	0.999349	456	33	5.43036	27.5696	0.0770261	0.387458:2.9347:0.458058:0.460281:0.688176:1	-734.946
rps7	AL-NT	MA	0.0167822	0.0220571	0.76085	0.28203	456	8	2.08716	5.91284	0.017899	4.67157:6.45189:3.61495:3.54846:0.572535:1	-642.228
rps7	AL-RM	MA	0.0109289	0.0806955	0.135433	0.000293396	456	11	7.31067	3.68933	0.0256906	2.64833:1.71504:1.57974:1.62929:0.343068:1	-657.38
rps7	CD_PY	MA	0.920279	1.32547	0.694306	0.000255233	207	143	37.2927	105.707	1	0.740458:0.779849:0.933857:0.934992:1.11911:1	-553.153
rps7	CD-AC	MA	0.0375878	0.0337937	1.11227	0.989349	456	16	3.25938	12.7406	0.0367473	2.89606:1.31219:0.844434:0.911399:0.323855:1	-684.444
rps7	CD-BP	MA	0.0170171	0.000340342	50	0.206896	456	6	0.0339931	5.96601	0.0133195	2.11292:0.974639:0.560327:0.560327:0.331531:1	-635.457
rps7	CD-CE	MA	0.0449647	0.042299	1.06302	0.996011	456	19	4.15618	14.8438	0.0443533	4.38264:1.70748:0.925379:1.00711:0.835739:1	-696.248
rps7	CD-EN	MA	0.0360719	0.036619	0.98506	0.733236	456	16	3.24587	12.7541	0.0361816	1.0866:1.59174:0.904659:1.04336:0.275034:1	-686.681
rps7	CD-KO	MA	0.0137855	0.000275709	50	0.391211	456	5	0.0259689	4.97403	0.0109889	1.05301:0.784265:0.488314:0.488314:0.216269:1	-630.839
rps7	CD-RA	MA	0.0163579	0.000327158	50	0.436172	456	6	0.0294204	5.97058	0.013189	0.732682:0.544229:0.376389:0.376389:0.43107:1	-637.153
rps7	CD-RM	MA	0.0392356	0.0629214	0.623566	0.265618	456	19	6.35118	12.6488	0.0448834	4.77907:1.12263:0.568838:0.70099:0.363007:1	-697.526
rps7	CD-VR	MA	0.0383709	0.0214188	1.79146	0.524943	456	15	2.11348	12.8865	0.0345212	3.36375:0.900315:0.69061:0.758828:0.861647:1	-683.433
rps7	CT_PY	MA	0.939675	1.25171	0.750711	0.00741617	207	142	34.3621	107.638	1	0.684501:0.722429:0.905316:0.906754:1.16524:1	-552.123
rps7	CT-AC	MA	0.0295421	0.0318332	0.928029	0.720578	456	13	3.137	9.863	0.0300642	4.4195:1.32161:1.1651:1.29727:0.712934:1	-669.823
rps7	CT-BP	MA	0.00894763	0.000178953	50	0.708488	456	3	0.0175074	2.98249	0.00695797	12.2114:1.13407:1.47189:1.47189:8.26406:1	-616.241
rps7	CT-CE	MA	0.0368635	0.0402848	0.915073	0.752758	456	16	3.8193	12.1807	0.0376263	6.91233:1.94716:1.42052:1.88743:2.90729:1	-682.035
rps7	CT-EN	MA	0.027655	0.0360898	0.766283	0.447309	456	13	3.20545	9.79455	0.0293462	1.41649:1.91536:1.47511:1.69349:0.540498:1	-673.092
rps7	CT-KO	MA	0.00548197	0.000109726	49.9605	0.549119	456	2	0.00929041	1.99071	0.00446621	5.8533:1.32394:1.69817:1.69817:11.3381:1	-611.497
[truncated: 78 more rows]
